# Supplementary material for: Changes in Lipid Profile of Keratinocytes from Rat Skin Exposed to Chronic UVA or UVB Radiation and Topical Application of Cannabidiol
Source: Antioxidants (Basel). 2020 Nov 25;9(12):1178. doi: 10.3390/antiox9121178 (PMC7761402; doi:10.3390/antiox9121178)
Supplement: Supplementary file 1 [file antioxidants-09-01178-s001.zip]

Archive with 7 entries (7 files):
- Captions for figures.docx
- Figure S1.pdf
- Revised Supplementary materials.docx
- Table S1 PL C-CBD-UVA-UVA+CBD.csv
- Table S2 PL C-UVB-CBD-UVB+CBD.csv
- Table S5 CER PL C-CBD-UVA-UVA+CBD.csv
- Table S6 CER C-UVB-CBD-UVB+CBD.csv
