# Supplementary material for: Changes in Lipid Profile of Keratinocytes from Rat Skin Exposed to Chronic UVA or UVB Radiation and Topical Application of Cannabidiol
Source: Antioxidants (Basel). 2020 Nov 25;9(12):1178. doi: 10.3390/antiox9121178 (PMC7761402; doi:10.3390/antiox9121178)
Supplement: Supplementary file 1 [file antioxidants-09-01178-s001.zip › Table S1 PL C-CBD-UVA-UVA+CBD.csv]

Name	1	2	3	4	5	11	21	22	23	24	25	26	31	32	33	34	35	36	41	42	43	44	45	46
Label	Control	Control	Control	Control	Control	Control	CBD	CBD	CBD	CBD	CBD	CBD	UVA	UVA	UVA	UVA	UVA	UVA	UVA+CBD	UVA+CBD	UVA+CBD	UVA+CBD	UVA+CBD	UVA+CBD
PC(36:1)	1,446332689	1,438329792	1,629386767	1,496521575	1,446411495	1,45411583	1,40301915	1,165069863	1,451625928	1,087742949	1,580505164	1,410492355	3,089103229	3,371765367	3,319136503	3,23613381	3,389788517	3,133669732	2,335716457	2,435668097	1,87130631	2,533526592	2,426608664	2,204377933
PC(32:0)	0,733742955	0,746283505	0,868120674	0,832014542	0,720831283	0,773635345	0,691998032	0,484009822	0,79873396	0,664280758	0,833395847	0,742689931	1,750093127	1,904627159	1,885333213	1,691285385	1,851029806	1,596865313	0,943995154	0,941389669	0,964327479	0,970857179	0,878696172	0,959779249
PC(38:4)	0,879495805	0,857457121	0,993695936	0,938606085	0,874488023	0,899066926	0,856998263	0,699430621	0,919833964	0,926576696	0,973822017	0,881085587	2,036813202	2,147263754	2,152134713	2,110186609	2,149406547	2,153117235	1,083069176	1,084951178	0,999146422	1,299589552	1,123357713	1,30246132
PC(36:4)	0,655584124	0,63481185	0,774880311	0,68063041	0,616990523	0,640882326	0,549121566	0,432130036	0,605761065	0,525403968	0,689643477	0,57038527	1,597827715	1,627715195	1,656239956	1,680192101	1,605796712	1,870390176	0,750534757	0,844190441	0,843066189	0,883565989	0,891782248	0,877432938
PC(34:1)	0,486399926	0,496075011	0,477928348	0,52947671	0,501441565	0,504523737	0,46132624	0,430119464	0,487118574	0,359572259	0,43969408	0,464161838	1,075054941	1,282886226	1,160316172	1,211498765	1,245314387	1,158807414	1,029068425	1,013775429	0,655815431	1,116645323	1,002237373	0,892334059
PC(36:2)	0,575008472	0,581509095	0,536708702	0,630286513	0,560395087	0,591881344	0,543583234	0,432851324	0,611377918	0,451771868	0,520607441	0,574124903	1,313290027	1,185705924	1,32119752	1,384941176	1,209171434	1,366254647	0,657962264	0,669435702	0,600162805	0,731032322	0,650806399	0,876280952
PC(34:2)	0,538358325	0,566329017	0,388274841	0,581081874	0,551794189	0,592943954	0,529722421	0,409060352	0,557838599	0,35110846	0,372743847	0,569226196	1,159079981	1,038274712	1,080327899	1,327495515	1,022493302	1,42260095	0,517137172	0,565985298	0,52189634	0,586155326	0,52839751	0,651908143
PC(34:0)	0,275808398	0,263490724	0,321146049	0,286729125	0,268906852	0,277427769	0,260839647	0,206632049	0,278127251	0,216988934	0,311511667	0,269104936	0,685803709	0,643521422	0,720754528	0,651173553	0,683266719	0,626108705	0,516355403	0,554204891	0,41928067	0,533002744	0,531066221	0,473242267
PC(38:5)	0,344241142	0,346573027	0,388139395	0,370445711	0,355061644	0,382912625	0,25546151	0,202371595	0,272392668	0,212514936	0,305088746	0,263556381	0,718853081	0,749788719	0,804269074	0,787237426	0,802031813	0,781955416	0,415205154	0,381244786	0,403322207	0,491047461	0,49510868	0,471358673
PC(36:3)	0,323106698	0,306612847	0,278044313	0,336014427	0,316561668	0,332371847	0,297567968	0,231701429	0,315853561	0,226785028	0,261361654	0,312429536	0,687780866	0,662863975	0,641884266	0,750865685	0,635559768	0,842694117	0,291315832	0,300922216	0,310774675	0,316183296	0,295997774	0,394992928
PCp(46:11)/PCo(46:12)	0,107828213	0,106027549	0,093262582	0,102265084	0,09297202	0,103257192	0,09483146	0,093811882	0,104310385	0,111835892	0,095127833	0,105322336	0,239618842	0,202898557	0,213906621	0,221599725	0,191388057	0,227564232	0,136863419	0,195032082	0,1787079	0,164424688	0,176153224	0,157230567
PC(38:3)	0,201688618	0,204952729	0,221840029	0,233515523	0,217152864	0,216781363	0,22366745	0,170719587	0,240520989	0,223856182	0,228495229	0,223284804	0,434976416	0,430144015	0,484397658	0,473610363	0,468697092	0,446859908	0,259782147	0,254869078	0,240196143	0,253704303	0,254759171	0,305275847
PC(40:5)	0,150520249	0,145568506	0,159852279	0,157818563	0,155316345	0,152428989	0,161528999	0,138292644	0,164131306	0,128923585	0,16624637	0,158526149	0,294840527	0,361242694	0,325799392	0,351010425	0,359912558	0,35767149	0,194019701	0,218740159	0,153710223	0,210145952	0,212775937	0,217588996
PCp(40:7)/PCo(40:8)	0,079895194	0,075483351	0,066718796	0,075890207	0,076415035	0,082533552	0,073358433	0,058083071	0,072854599	0,078973478	0,064050044	0,07923221	0,148967252	0,166589425	0,140745691	0,161497613	0,154127531	0,172150313	0,133338697	0,128783594	0,152101381	0,125397211	0,14981965	0,128602193
PC(40:6)	0,136799463	0,139597029	0,138510961	0,136191069	0,129679739	0,135232713	0,125789347	0,123076352	0,132105337	0,112228981	0,134355632	0,131175732	0,261623973	0,275865448	0,292065394	0,299922112	0,292697084	0,276454501	0,179123716	0,180430547	0,151884172	0,19383998	0,163050521	0,187198585
PC(38:6)	0,116199359	0,115168022	0,101504814	0,130473179	0,133423015	0,131197493	0,132088785	0,108545106	0,129168447	0,083056377	0,100489766	0,129885518	0,249552106	0,225572554	0,245991716	0,250287327	0,244526554	0,238897253	0,197388011	0,156372459	0,162529237	0,207714307	0,142826933	0,157359472
PCp(34:0)/PCo(34:1)	0,1453287	0,126923803	0,146323298	0,149739394	0,129914923	0,152160629	0,122120028	0,09226047	0,140755031	0,119416765	0,1375439	0,143030991	0,293286014	0,280015525	0,291318164	0,301026771	0,276399389	0,318638543	0,188437453	0,191277029	0,161085308	0,190718577	0,200983473	0,241004128
PC(32:1)	0,089269718	0,086794732	0,09088389	0,090199644	0,088568698	0,08625743	0,084140263	0,072444336	0,085689662	0,077467083	0,086339695	0,081944559	0,212254556	0,200338561	0,21373642	0,23194989	0,207216447	0,251675032	0,12915221	0,188360516	0,124151301	0,157582476	0,190135373	0,144524633
PCp(36:3)/PCo(36:4)	0,115334282	0,11258725	0,120301371	0,107726589	0,114245606	0,119702892	0,110818238	0,082359993	0,104494791	0,105070956	0,11669233	0,116111805	0,209094549	0,272979327	0,217119846	0,225270127	0,249922275	0,243769027	0,14716001	0,18838131	0,106474674	0,147986008	0,175786888	0,145958857
PCp(42:8)/PCo(42:9)	0,083300548	0,074633977	0,080475973	0,079112718	0,078998724	0,092896723	0,07741875	0,093861565	0,077530463	0,080548942	0,078866453	0,091038788	0,157469763	0,149513251	0,159322202	0,169405387	0,158618496	0,183442958	0,198011483	0,173122661	0,166274949	0,183379582	0,181581409	0,154795294
PC(36:0)	0,073262332	0,064031557	0,06990564	0,064740034	0,071013194	0,071983629	0,068882798	0,069813879	0,062797833	0,054745468	0,067808471	0,06982412	0,135089574	0,145987197	0,144591203	0,1688356	0,159774146	0,176567938	0,156234404	0,202340025	0,101927745	0,201203458	0,181388815	0,140904986
PCp(38:4)/PCo(38:5)	0,13381845	0,129934029	0,147940922	0,138119132	0,123594902	0,125580623	0,121123004	0,095135844	0,135356749	0,122428833	0,144982104	0,123069011	0,31363339	0,288407003	0,300140669	0,2773968	0,274444678	0,280544034	0,143904805	0,162318769	0,126884703	0,16924728	0,154207698	0,170148611
PCp(44:11)/PCo(44:12)	0,054698714	0,057522459	0,055773688	0,065505668	0,047818229	0,058463479	0,0459055	0,046059344	0,062885441	0,064194752	0,07274274	0,056124939	0,119092905	0,134384026	0,119483269	0,120796888	0,124279515	0,119684736	0,110778568	0,161999671	0,121979781	0,09480429	0,145656128	0,130685408
PCo(32:0)	0,096005378	0,096123572	0,098529968	0,095968908	0,090329425	0,093554239	0,087619543	0,055334244	0,093089841	0,060705378	0,095574069	0,090747612	0,196111395	0,219432068	0,212702054	0,234524838	0,219759941	0,24064444	0,097909657	0,087117023	0,103487146	0,102779902	0,087360047	0,163795758
PC(40:4)	0,086970265	0,095112176	0,093704541	0,09771476	0,08966775	0,092093643	0,087874395	0,091379729	0,095760465	0,079615081	0,09183045	0,09025177	0,228476976	0,204678193	0,237508892	0,216690105	0,214356953	0,202290574	0,152108382	0,179578898	0,111589963	0,151707017	0,169405644	0,158106662
PCp(38:3)/PCo(38:4)	0,083626476	0,078371636	0,089588428	0,088162485	0,080142931	0,089088736	0,077738643	0,060650607	0,085517611	0,078658987	0,086900776	0,086416074	0,165552456	0,164330629	0,171865679	0,172243727	0,165983776	0,178801452	0,118239896	0,129606899	0,080553486	0,120713227	0,136236656	0,122062302
PC(42:2)	0,051352466	0,054592254	0,054849768	0,049399523	0,052964276	0,055960542	0,055082848	0,053389959	0,051375504	0,050766255	0,057043759	0,058198964	0,102334625	0,137984875	0,111664676	0,122599908	0,130381235	0,134984128	0,087014685	0,090492529	0,083192353	0,096399847	0,06798271	0,078285975
PC(44:3)	0,064024771	0,054859129	0,056948196	0,057230424	0,051493679	0,052709808	0,048918995	0,044774488	0,054368902	0,049965439	0,054100786	0,050074318	0,117845243	0,136849414	0,11992392	0,135954582	0,128887755	0,128983953	0,090535804	0,111402026	0,097176201	0,092837127	0,086416845	0,088149217
PCp(46:12)	0,044990005	0,041972831	0,04307515	0,044150406	0,041244793	0,045860779	0,042482137	0,040096419	0,045474918	0,040074269	0,044367405	0,047236603	0,08745709	0,084600017	0,085384341	0,090746515	0,083093749	0,096471577	0,063107759	0,079991183	0,086832174	0,085173621	0,072002915	0,071848451
PCp(36:4)/PCo(36:5)	0,042982202	0,042929615	0,049831255	0,050532162	0,044771474	0,046956951	0,043876045	0,044158773	0,049521518	0,040597493	0,04883463	0,046017812	0,088345569	0,108419328	0,096059265	0,097849621	0,100672182	0,103393347	0,07782345	0,106676695	0,065498649	0,101543413	0,090268754	0,092739148
PC(38:2)	0,060487288	0,064896345	0,061423459	0,067597685	0,061936721	0,066282343	0,065652924	0,057276086	0,071653546	0,055706361	0,065108866	0,070259283	0,134596061	0,164266154	0,145158161	0,148934211	0,154174944	0,145916639	0,110188797	0,140037572	0,078445682	0,128171495	0,139717222	0,126521158
PC(40:7)	0,075222921	0,07922494	0,061463012	0,085262127	0,073144953	0,074967739	0,074607852	0,080955615	0,08696737	0,055608636	0,062692272	0,076467094	0,143133315	0,128922831	0,167236156	0,180364252	0,148701395	0,141351076	0,120071767	0,106077932	0,056134565	0,110306461	0,105073655	0,091020172
PC(40:8)	0,05531654	0,054524152	0,047158046	0,05192672	0,05079485	0,0510652	0,049271005	0,043501404	0,050368919	0,035503036	0,045743304	0,049533244	0,103411065	0,101828391	0,115233695	0,121855193	0,114426977	0,099706235	0,068512457	0,094961513	0,041534838	0,081001095	0,090069451	0,064793171
PCo(34:0)	0,050124363	0,050421556	0,046305792	0,053908976	0,046713281	0,05257131	0,044377617	0,030755507	0,051213527	0,040648662	0,043990502	0,049942744	0,112798726	0,105884268	0,111880676	0,1184389	0,103510502	0,119777914	0,07848956	0,087566621	0,050057561	0,084315229	0,08942893	0,083517583
PCp(48:12)	0,024244148	0,026923114	0,029276918	0,026573869	0,022583901	0,027936547	0,021003028	0,018613327	0,024713698	0,020666174	0,027227534	0,025980989	0,051338098	0,054115903	0,054949943	0,054067028	0,050674642	0,060970415	0,044181947	0,062683993	0,040947069	0,04746713	0,053255022	0,050008735
PCp(36:1)/PCo(36:2)	0,028751281	0,030162123	0,021530604	0,028281223	0,027046128	0,027847992	0,026234744	0,017952061	0,027432786	0,021076137	0,020884686	0,027012552	0,0540845	0,058315918	0,048383428	0,057730647	0,050825652	0,059669063	0,048338836	0,039194032	0,026673171	0,035368379	0,038230265	0,076571626
PC(30:0)	0,031440452	0,033310622	0,034679816	0,029004217	0,033441238	0,031246657	0,031769176	0,03725605	0,027554006	0,038668573	0,042445825	0,029684324	0,060123192	0,078224045	0,065707894	0,06633746	0,082986196	0,067844863	0,048223351	0,049011457	0,04045325	0,05803515	0,078297507	0,050178081
LPC(16:0)	0,082713594	0,074519147	0,11160422	0,081842801	0,088722156	0,085081863	0,021722235	0,093158263	0,086849273	0,013993068	0,117184431	0,047444295	1,067156099	1,092891938	1,326117453	1,201974363	1,208104431	1,219570617	0,971314499	0,858230268	1,415908698	1,376339225	0,970607958	0,883462201
LPC(18:0)	0,074710482	0,088416483	0,111466168	0,094355943	0,091681988	0,086074322	0,046994668	0,096266087	0,078446006	0,04055214	0,117039476	0,06777605	1,192180111	1,404405883	1,458082561	1,382395987	1,356599742	1,407608098	1,178856166	1,24038009	1,550566757	1,344047971	1,230674133	1,045317771
SM(d34:1)	1,813165178	1,805518261	1,825704204	1,985927776	1,900183625	1,832679396	1,36813221	0,990734626	1,429867999	1,319529165	1,314507027	1,197982175	0,860891751	0,845767334	0,843020517	0,886157197	0,856492843	0,845889797	1,284889199	1,581081387	1,272370586	2,087718622	1,281619073	1,494143358
SM(d42:2)	0,848579911	0,873326916	0,79752624	0,916652847	0,860411838	0,909586792	0,619496523	0,434523652	0,65999005	0,65490249	0,574218892	0,48270444	0,316035206	0,318789612	0,367874852	0,377601134	0,377926962	0,34977601	0,892172681	0,981826863	0,965985053	1,273221141	0,808649624	0,813052339
SM(d40:1)	0,621058518	0,635201436	0,661910309	0,644060542	0,589421241	0,634477785	0,424383293	0,433846056	0,463723591	0,456824006	0,476575423	0,347885086	0,322621283	0,309510998	0,284656083	0,301162297	0,275267302	0,334617045	0,630974466	0,742858767	0,730872716	0,472637534	0,471301827	0,531878745
SM(d38:1)	0,189065378	0,178573145	0,195416517	0,203714557	0,181937076	0,177940939	0,130994695	0,112018815	0,146674481	0,128117476	0,140699892	0,110933893	0,079393166	0,081891546	0,087178985	0,090901151	0,085161927	0,079400551	0,206609756	0,270883331	0,266512619	0,139890161	0,115962845	0,19541465
SM(d36:1)	0,130527606	0,140301397	0,146154527	0,153268289	0,129927582	0,149166506	0,093547859	0,065958578	0,110353168	0,107399884	0,10523126	0,072139202	0,060353449	0,066211902	0,064122839	0,066124011	0,060787791	0,067735121	0,157880672	0,174260331	0,171448635	0,136282237	0,095079653	0,142496076
SM(d34:0)	0,277079153	0,275315361	0,317627916	0,299487647	0,276125908	0,282620909	0,198810654	0,147390182	0,215631106	0,203487055	0,2286921	0,183671345	0,123104336	0,142788546	0,143844662	0,136348628	0,131245943	0,135427864	0,189161402	0,238082416	0,234240948	0,318416986	0,189994764	0,238057345
SM(d42:3)	0,154570919	0,146823016	0,150651457	0,160147236	0,149979622	0,140452691	0,107985328	0,076426616	0,11530601	0,101125937	0,108469049	0,084378868	0,076132467	0,069236435	0,065561535	0,067918417	0,066272749	0,071789933	0,186054854	0,187064889	0,185660094	0,145699188	0,190305118	0,198479966
SM(d40:2)	0,127854911	0,12278643	0,167946372	0,149481771	0,124642799	0,127971093	0,089742815	0,075438964	0,107626875	0,092139187	0,120921388	0,077166405	0,060192436	0,068578172	0,067233138	0,065461631	0,059869873	0,063055621	0,16477987	0,181266056	0,178341322	0,110300443	0,103637863	0,168720623
SM(d34:2)	0,079068243	0,080826456	0,081754814	0,091353621	0,082382464	0,08374929	0,059315374	0,050138709	0,065774607	0,060299488	0,087663466	0,057207618	0,036847517	0,040112109	0,037708029	0,040024871	0,03688433	0,04022217	0,079477914	0,085101483	0,083728368	0,077709994	0,069518034	0,086959693
SM(d36:2)	0,032444536	0,03432247	0,039874032	0,03598815	0,039395903	0,035444709	0,02836505	0,018635937	0,025911468	0,025520191	0,028709303	0,022740061	0,016431981	0,017250783	0,01722522	0,015921756	0,016458725	0,016380178	0,037661836	0,034827921	0,034265972	0,027435116	0,018872497	0,036309844
SM(d40:0)	0,134430951	0,122575323	0,12121991	0,136649332	0,123909821	0,139918949	0,089215071	0,08093618	0,098387519	0,100741643	0,087278335	0,070349609	0,061712256	0,056845873	0,061397401	0,064602382	0,059968191	0,063750158	0,126793603	0,143458488	0,14114378	0,095768757	0,093717926	0,105996491
SM(d41:2)	0,029975962	0,030954097	0,030107891	0,031969257	0,027608582	0,028808812	0,019878179	0,020423364	0,023017865	0,020742344	0,021677681	0,021183775	0,014057455	0,015236634	0,013548584	0,013699579	0,012616448	0,015095165	0,033369572	0,040208334	0,039559571	0,03105283	0,029092376	0,04246777
SM(d36:0)	0,085835714	0,078377607	0,09685123	0,086600615	0,081034426	0,08620718	0,058344787	0,04301377	0,062352443	0,062069169	0,069732886	0,044190601	0,033037676	0,034357644	0,040165055	0,037030589	0,037728913	0,035937181	0,072003633	0,087165325	0,085758909	0,082781984	0,056956682	0,080673144
LPE(18:0)	1,142622805	1,262716811	1,459460131	1,317313116	1,261833751	1,281518768	1,441442105	1,12851635	1,265697549	1,246255556	1,247127715	1,529973926	1,49559616	1,595735319	1,219932339	1,208952366	1,208511766	1,202066888	1,420248217	1,36168961	2,275087372	0,670932669	0,943286438	1,567704971
LPE(20:4)	2,058214431	1,947921824	2,482197819	2,411602239	1,8644168	2,204314285	1,78718243	1,48191439	1,587106285	1,342380096	1,402503714	1,589731789	1,986690298	2,191842156	2,764459812	2,18372502	2,162691315	2,547217295	1,45003768	2,671368326	2,348401949	1,136323884	2,181089631	1,442086574
PEo(38:6)/PEp(38:5)	9,275122073	9,415638777	9,113149679	9,738876045	9,49809972	9,645891463	11,33541267	9,460624515	9,838809292	9,688061714	9,603951552	7,69022178	16,60912867	17,78783638	16,3431238	15,96256322	15,91258438	16,11794334	15,29622181	16,8874693	16,21920466	15,4851702	16,5426258	16,40156257
PEo(40:5)/PEp(40:4)	4,668558693	4,845498567	4,75160147	4,869827418	5,003509524	4,944570576	4,954149514	4,808615454	5,092907693	5,15361481	4,990863524	3,506339906	9,021256121	8,704864349	8,403726619	8,25558467	8,63477654	8,301971485	11,23084994	10,3936927	10,54416904	9,946839717	10,5725305	9,683202961
PEo(40:7)/PEp(40:6)	2,893421819	2,931012348	3,087710609	2,952210869	2,924938723	2,995911244	3,211219033	3,009158691	3,115747694	3,041936272	3,048252842	2,615305057	5,004195448	5,033723313	5,301620668	5,057562337	4,953348628	5,112810232	5,7869139	6,005420561	5,614220859	6,118654569	6,05629238	6,402865914
PEo(40:6)/PEp(40:5)	4,691085176	4,566285059	4,511630292	4,889329804	4,589257884	4,773210674	5,00316508	4,503441769	4,582282247	4,405687569	4,383633657	3,071725963	8,866712832	8,451829058	8,63563651	8,261128981	7,93761715	7,937364643	6,100628854	7,352311863	7,190885434	6,261266404	6,386102405	6,582690054
PEo(38:4)/PEp(38:3)	2,592748233	2,648693479	2,968102482	2,771459259	2,664752534	2,763794002	2,879059408	2,514965786	2,680880182	2,584809958	2,569232675	2,791269523	4,590363542	4,46586369	4,904033173	5,103165534	4,413341829	4,943914394	5,522564293	6,354983812	6,158349849	5,358783678	8,49312152	6,09621142
PEo(38:7)/PEp(38:6)	2,248037667	2,374897086	2,581289303	2,293274487	2,339086757	2,318877375	2,55547641	2,22555729	2,295688601	2,315695889	2,351148115	2,558550998	3,766062216	3,967763606	4,172719495	3,846646893	3,968681719	3,839172957	4,361948521	4,310090738	4,442314604	3,628697576	5,772697922	4,825415672
PEo(34:2)/PEp(34:1)	2,043752856	2,172491957	2,141265656	2,134657403	2,197202168	2,328670723	2,294789716	1,921127685	2,18895048	2,065370038	2,042142439	2,050801835	3,73643912	3,905541267	3,836353959	3,556202615	3,746036343	3,545666656	8,059182447	6,005190048	6,074420942	6,507643236	5,577651204	5,919395616
PEo(36:4)/PEp(36:3)	2,06022873	2,094295263	2,07092478	2,110088433	2,139768383	2,350674912	2,252378541	1,957217294	2,233141167	2,032779963	1,989580499	1,642970651	5,318090284	5,143544885	4,158080864	4,401509425	3,978479913	5,685847403	4,212322698	4,947296331	4,912748001	4,398323824	2,45907317	4,227688449
PEo(36:3)/PEp(36:2)	1,165758831	1,251614306	1,1089168	1,208627329	1,124487312	1,167335394	1,086738464	1,142443654	1,143988686	1,101997566	1,22658202	0,957344577	1,932509085	1,969960405	2,08236963	2,115020473	1,991206149	1,961294033	3,328050645	5,552198474	5,61635068	3,661469006	4,416044686	4,550648408
PEo(36:2)/PEp(36:1)	1,058008952	1,110039931	1,170970081	1,054421596	1,099039846	1,135436918	1,135840978	1,026268683	1,10137381	1,066068651	1,076738733	1,113882565	2,08125995	2,003012108	2,053214214	1,76492461	1,882813518	1,757128017	3,297468336	3,088268796	2,661713948	3,709474287	4,236217378	3,136873011
PEo(34:3)/PEp(34:2)	0,677641893	0,712809267	0,740295163	0,686056349	0,703265699	0,723478566	0,72548926	0,664089055	0,709008994	0,689200385	0,698553081	0,659209105	1,413675726	1,340048706	1,24033359	1,146959981	1,196643156	1,273936775	2,334409394	2,631061084	2,756973094	2,483896662	2,463412029	2,344411533
PEo(36:6)/PEp(36:5)	0,372509259	0,353385041	0,458599713	0,38924128	0,406574939	0,38338603	0,440255725	0,357608889	0,368050588	0,390311942	0,339249639	0,322213289	0,591693545	0,662723075	0,690463858	0,635536036	0,737162648	0,629488604	0,633318053	0,993672925	0,959989292	0,751129856	0,849096968	0,723015228
PEo(40:4)/PEp(40:3)	0,645665824	0,688328685	0,629932957	0,677763352	0,651522567	0,685888311	0,602034968	0,626295849	0,665311661	0,63197689	0,667678825	0,669032762	1,063664002	1,055060433	1,064977244	1,149947523	1,080250476	1,209505344	1,93633348	2,349971661	2,227429282	2,038492596	1,985226056	1,788458442
PEo(42:6)/PEp(42:5)	0,527917074	0,573807633	0,56380308	0,54722063	0,598169229	0,542396804	0,544527019	0,517358733	0,531548868	0,586205845	0,562331481	0,529812784	1,051296454	1,165348473	0,975524472	0,944362719	1,03836675	1,072256056	1,547592062	2,159443779	2,28223741	1,503182124	1,594562194	1,36686912
PEo(40:8)/PEp(40:7)	0,639494098	0,681212903	0,771134749	0,647862164	0,729455082	0,675834546	0,748000706	0,620309275	0,65555951	0,70757143	0,660776516	0,848236267	1,208203534	1,412716139	1,264269873	1,088548373	1,253338051	1,153822564	1,361785362	1,359628513	1,355239695	1,069183474	1,620691305	1,215146515
PEo(42:5)/PEp(42:4)	0,405128031	0,373395069	0,464110339	0,425989615	0,448430943	0,479832971	0,394674753	0,421333152	0,49902629	0,46636818	0,388330872	0,460726233	0,716289295	0,671356091	0,775032601	0,728815409	0,781109303	0,705863315	1,241073095	1,541300111	1,479178964	1,276364084	1,966733208	1,356781955
PEo(42:7)/PEp(42:6)	0,294450241	0,291969169	0,227353444	0,300919916	0,284833666	0,322314998	0,305985771	0,279727729	0,306199248	0,270591983	0,27737071	0,246873548	0,571602677	0,554788058	0,476967115	0,517996321	0,484659295	0,597005428	0,621169323	0,627319879	1,024709914	0,471576902	0,623892292	0,765335773
PEo(42:9)/PEp(42:8)	0,576084403	0,570186956	0,609101964	0,522556256	0,519483806	0,569486563	0,627375023	0,593366935	0,58657116	0,53506832	0,587292565	0,6790861	1,137958918	1,039218823	1,069264106	0,858166967	0,872845002	0,927634055	0,837805196	0,898807609	0,741544162	0,746831429	0,927112755	0,996404612
PEo(44:12)/PEp(44:11)	0,202277538	0,236855491	0,21791642	0,227408467	0,233818696	0,23449295	0,213558091	0,198231987	0,229803091	0,229142322	0,232118381	0,207714188	0,354248514	0,391106252	0,370561422	0,41659412	0,385422061	0,407027546	0,432594311	0,443849249	0,427880976	0,383431565	0,499588757	0,538417281
PEo(34:1)/PEp(34:0)	0,379720045	0,359224649	0,323958416	0,397027755	0,325661665	0,332059937	0,44939592	0,402503248	0,351983533	0,345201365	0,380778127	0,277942139	0,62287528	0,562361857	0,614211987	0,659555212	0,54718194	0,598895905	1,542413937	1,424389412	2,215832943	1,3160248	1,318267527	1,530473911
PE(34:0)	0,358372146	0,390296187	0,366511874	0,382224931	0,415854686	0,412149051	0,475842112	0,365539589	0,420392032	0,42417178	0,39810211	0,330456409	0,904855893	1,001879805	0,733416766	0,697123234	0,777461961	0,839419049	0,768626005	0,895155737	0,932975803	0,685607961	0,919803746	0,672269194
PEp(36:6)	0,261024053	0,258877686	0,260779011	0,183367136	0,244181435	0,250406199	0,252955641	0,253193332	0,242894013	0,236855992	0,251111355	0,206966004	0,452176606	0,412857578	0,46053829	0,334188805	0,400596249	0,370661638	0,78785048	1,472386267	1,537147928	0,780241826	0,644933948	0,812227592
PEo(44:6)/PEp(44:5)	0,264451614	0,250713764	0,269303004	0,276260873	0,311704829	0,300485834	0,350837854	0,251229033	0,285461542	0,296119588	0,238178076	0,322888743	0,447709855	0,48499525	0,467389355	0,465616706	0,531429304	0,483185712	0,746628331	0,842779803	1,466854322	0,54421838	0,386134517	0,436392342
PEo(36:1)/PEp(36:0)	0,181984555	0,180163269	0,21732766	0,184244503	0,214278861	0,20436086	0,202114724	0,169245636	0,190055599	0,199279341	0,16755184	0,139813352	0,41045917	0,417387469	0,368556034	0,311303935	0,370618432	0,348983435	1,446574425	1,62645726	1,455260583	1,471914539	2,168939345	1,634647846
PI(38:4)	23,13938518	23,85050574	23,09662774	24,90289597	24,44410925	24,17675488	23,95522707	23,69321978	22,67659748	32,43469519	19,34873599	20,12340601	24,84578077	25,6897682	22,60966276	23,7250886	24,81469316	25,74007456	23,58823491	19,5325616	16,12630406	16,40477539	23,11640198	24,12084707
PI(38:3)	3,866525813	4,058900093	3,323562893	3,810822893	4,126356559	3,996788646	3,672457338	3,557141895	3,441207973	4,737970975	2,75323392	2,936373723	3,127194866	3,151468969	3,241056525	3,334378572	3,653341151	3,058116343	2,616908034	3,395266269	1,880004051	2,732026127	2,719383456	2,704556041
PI(40:3)	2,477486218	2,54509127	2,910521896	2,621876593	2,510937916	2,514283721	2,310062883	2,313141023	2,279287321	2,677680145	2,26703821	2,14104244	2,499780251	2,236718452	2,679093578	2,430626427	2,370377396	2,235749286	1,622796941	2,289218837	1,240929489	3,267702723	1,575543798	1,740834188
PI(40:0)	0,235368098	0,254661956	0,234864684	0,290385378	0,261180535	0,258679933	0,253345119	0,250919535	0,228307055	0,227818744	0,197106323	0,196252375	0,246015167	0,23105376	0,258208031	0,282245295	0,23827588	0,244847903	0,631181764	1,254309717	0,150577026	1,249523957	0,61698306	0,221641609
PI(38:5)	1,850670877	1,824118306	1,895311111	1,876686322	1,927520176	1,955276685	1,850419369	1,877065617	1,776644042	2,203498667	1,209005869	1,341578044	1,887287618	1,769509463	1,861176465	1,75555748	1,828408327	1,838178136	1,19658034	1,142730358	1,115957433	0,724318739	1,254718127	1,117716298
PI(36:2)	0,907429566	0,99943675	0,965576005	0,931897212	1,036214572	1,005028974	1,005128135	0,974878105	0,880206679	0,936608725	0,627694981	0,616524694	0,976272848	1,006295372	0,980036138	0,941574032	1,052133215	0,922729551	0,346959544	1,143148243	0,281394912	0,904282501	0,39961012	0,220148777
PI(48:1)	0,149150708	0,171536267	0,169905287	0,165313858	0,200718507	0,156942221	0,190682581	0,14909511	0,141693172	0,161410023	0,165033914	0,169161346	0,150777569	0,165854051	0,15902435	0,156699022	0,173626854	0,156229772	0,333888935	0,671392434	0,098377148	0,283533246	0,325381996	0,19847796
PI(36:1)	0,558255478	0,542846651	0,642404366	0,585242016	0,551957797	0,579849217	0,518840329	0,545058264	0,524760149	0,603860104	0,332561192	0,401983214	0,589430281	0,552767392	0,568700384	0,530294813	0,518887022	0,582233841	0,297260323	0,970976392	0,221179135	0,847306747	0,336701516	0,220836846
PI(36:4)	0,83769962	0,892838165	0,898608076	0,941744625	0,88280979	0,84075422	0,900465985	0,857569304	0,854453613	1,222580238	0,608946295	0,643851364	0,874998406	0,930080841	0,829493096	0,892246527	0,887999316	0,845407366	0,426299761	0,674199741	0,403321058	0,460235201	0,441205389	0,498295142
PI(40:4)	0,561455595	0,656391485	0,699771733	0,596848811	0,629583321	0,599247838	0,64847082	0,617225273	0,578299263	0,720764885	0,572639366	0,556507485	0,577781712	0,648050597	0,636000342	0,624103315	0,604745296	0,644799391	0,431970909	0,668697217	0,416489229	0,657121215	0,398464444	0,441312741
PI(40:5)	0,54858077	0,553831397	0,561602587	0,494202149	0,545026039	0,567410923	0,566827081	0,59010736	0,570524001	0,79206669	0,437481351	0,406033809	0,590995231	0,559781231	0,562264347	0,47558852	0,544635413	0,53590459	0,338615599	0,44253478	0,264699946	0,296934721	0,300865882	0,429329353
PI(34:1)	0,184387852	0,260725904	0,258398226	0,222631408	0,263964584	0,277880022	0,253406001	0,266764821	0,177012338	0,248062297	0,171989231	0,207150789	0,237011504	0,254759557	0,259291424	0,214445696	0,233752586	0,245864718	0,099282977	0,355503797	0,13636419	0,321688045	0,111479916	0,10924301
PI(36:3)	0,4449086	0,473266223	0,450227376	0,48658347	0,444710466	0,440987496	0,431369152	0,427757871	0,431561342	0,436720555	0,308998146	0,272326977	0,378530057	0,416591428	0,413884559	0,481336154	0,428351474	0,402454902	0,207631769	0,410836623	0,184560952	0,452657984	0,193539203	0,198161344
PI(38:2)	0,294978035	0,303794024	0,306645144	0,295458306	0,318838632	0,316435963	0,315650246	0,313271604	0,292028254	0,303578692	0,223677477	0,249005242	0,319063906	0,302428942	0,310289999	0,284330164	0,30574258	0,313386565	0,206943381	0,480575631	0,137182224	0,319970585	0,197802704	0,176016531
PI(40:2)	0,459358473	0,470636267	0,596146266	0,520740143	0,530271027	0,476912463	0,498454765	0,448297715	0,431796964	0,56037749	0,421557361	0,463861113	0,376989606	0,389021495	0,480749683	0,457734751	0,474426583	0,399032135	0,368480599	0,518646693	0,535334172	0,748424726	0,373187205	0,400549311
PI(42:6)	0,132816694	0,146266714	0,11041463	0,132410223	0,146274445	0,145146598	0,138960723	0,137889268	0,126175859	0,104893899	0,082119427	0,104169062	0,140090875	0,120059063	0,120525607	0,122751692	0,135346437	0,128614922	0,086166396	0,085833316	0,160249554	0,157224864	0,104063235	0,105856707
PI(44:3)	0,054192858	0,047508755	0,059122464	0,060885415	0,03223427	0,065255904	0,051267242	0,063298227	0,052567072	0,05734879	0,057946592	0,049547306	0,058275271	0,045485995	0,061931293	0,058592227	0,042999394	0,055626109	0,110092066	0,06377082	0,052343365	0,06157774	0,102240652	0,049516022
PI(40:6)	0,240213287	0,256100598	0,271308952	0,232796905	0,263806255	0,258613284	0,25853013	0,253441018	0,235409021	0,265882773	0,187992894	0,204524203	0,240874431	0,269032506	0,247096112	0,215659328	0,255028772	0,22875599	0,121216916	0,211194612	0,119604155	0,115208856	0,125299019	0,158344448
PI(48:0)	0,06733215	0,062258389	0,089617331	0,07959064	0,081966222	0,085518885	0,079507235	0,082953318	0,065312186	0,086928811	0,052577518	0,063582046	0,075475987	0,063395431	0,08376286	0,074199488	0,072905014	0,079685768	0,126726664	0,207794375	0,056660139	0,1274865	0,135559329	0,099214407
PI(40:7)	0,146290519	0,168009663	0,152903847	0,155314784	0,169871498	0,163945065	0,166474068	0,160666164	0,143364708	0,14984577	0,125245734	0,13434086	0,174492785	0,159474583	0,169877003	0,155309814	0,162008616	0,152791541	0,193530549	0,173782424	0,178937388	0,177909322	0,170299707	0,230740821
PS(38:4)	24,19202277	24,25548487	25,00705669	26,42664376	24,20718637	25,15171093	25,89811088	23,72304265	24,7378036	25,84314039	24,61271748	25,73288236	25,74037931	24,07032209	24,93462157	25,69276884	24,7976617	26,39559503	14,99941276	17,72189015	34,6102589	12,49633545	10,45201089	13,06975998
PS(36:1)	20,49099491	20,94239821	20,20805564	21,6691396	20,36208253	21,81955575	21,01906542	19,75122005	19,82788084	10,85330546	10,32151788	8,983644658	21,59046542	20,80694483	20,5940583	21,83561158	20,85625891	22,5807831	19,32255817	22,37254061	20,25751569	21,24387554	20,77903399	21,95772891
PS(40:7)	4,954417993	5,269881631	5,170413848	5,20217203	5,168073496	5,183769956	5,098128589	5,064712026	3,176669792	3,347933811	2,232583493	3,852545567	5,02638108	4,857576166	4,931646618	5,310332162	5,047882608	5,088455302	4,452702448	4,870438154	3,769755108	3,267031317	2,52955946	3,401016312
PS(38:3)	5,214715054	5,46154784	5,725726257	5,487824574	5,282360742	5,668528233	5,268311591	5,071066313	3,795361089	4,104100914	2,591111118	2,924005953	5,421586188	5,637669796	5,465738324	5,585009474	5,705586734	5,674224864	3,163218813	3,354520934	3,062440843	2,738204535	3,373531859	2,892918951
PS(40:6)	3,866960896	4,008923892	3,997365349	4,204088642	3,938098585	3,944587896	4,077965983	3,819955627	3,114750814	3,31857887	2,53227937	2,496945397	3,971260565	4,102089178	4,017486041	4,302141753	4,15316761	4,193072295	2,19042938	2,520240259	2,913672677	1,550576013	2,269540838	1,672206245
PS(40:5)	3,929270603	3,919522848	4,164809568	4,200682165	3,995582234	4,14445357	4,116668521	3,915670589	2,638907675	2,508294495	2,413303083	2,076445691	4,381842913	4,133564456	4,159222046	4,219823063	4,196216513	4,146139903	1,486616866	1,651772894	1,206186124	1,242315118	1,608027913	1,273879445
PS(36:2)	3,242631143	3,172748727	3,825540716	3,462349301	3,105544075	3,308607739	3,358478822	3,012377753	1,847884324	2,001065462	1,694782943	1,73577993	3,217593769	3,095882144	3,592356004	3,490146545	3,108644827	3,360858401	1,102131233	1,46638552	1,392676041	1,43928941	1,583589516	1,449757105
PS(38:5)	1,803130192	1,577811491	1,937746238	1,994039235	1,967273173	2,002389009	2,073800805	2,0459641	1,299043152	1,446710859	0,984391738	1,684691316	1,798825324	1,629855305	1,859012233	1,799810104	1,925560376	1,794993738	1,239272901	1,345941215	2,553700692	0,894468096	0,957054034	1,26289282
PS(40:4)	2,933254016	2,88016603	2,988199411	3,15775387	2,996505732	3,112844855	2,999866176	2,846680445	2,022702626	2,219683454	1,664218145	1,505655762	3,431183538	3,205317939	3,134237066	3,151159571	3,197554872	3,139711042	1,13926794	1,419562899	1,663769102	1,309004201	1,365863286	1,363027738
PS(38:2)	0,420116334	1,231613286	1,553338783	1,388684398	1,275790906	1,335379771	1,43034493	1,314064633	0,851607529	0,924414787	0,594780759	0,70982396	0,874790948	1,248365157	1,448931509	1,411079551	1,291230006	1,391164569	0,60337702	0,650448839	0,681940522	0,575850924	0,786957347	0,632186818
CL(64:8)	0,087545008	0,093607022	0,096592907	0,092979642	0,094160368	0,084430751	0,092277161	0,049290576	0,091120049	0,082742136	0,035861049	0,023299733	0,083245531	0,094739371	0,090685872	0,091244244	0,095059225	0,084324812	0,04997334	0,1490167	0,124882373	0,042897256	0,026762425	0,108417141
CL(58:3)	0,125251284	0,13919639	0,118798509	0,137185597	0,140038154	0,151780091	0,137237391	0,093438389	0,134441885	0,148744489	0,116422539	0,115686833	0,127666744	0,144696675	0,124466383	0,137155479	0,135174795	0,147222658	0,116750337	0,128839364	0,065003358	0,132554045	0,107318254	0,069360994
