# Supplementary material for: Changes in Lipid Profile of Keratinocytes from Rat Skin Exposed to Chronic UVA or UVB Radiation and Topical Application of Cannabidiol
Source: Antioxidants (Basel). 2020 Nov 25;9(12):1178. doi: 10.3390/antiox9121178 (PMC7761402; doi:10.3390/antiox9121178)
Supplement: Supplementary file 1 [file antioxidants-09-01178-s001.zip › Table S2 PL C-UVB-CBD-UVB+CBD.csv]

Name	1	2	3	4	5	11	21	22	23	24	25	26	51	52	53	54	55	56	61	62	63	64	65	66
Label	Control	Control	Control	Control	Control	Control	CBD	CBD	CBD	CBD	CBD	CBD	UVB	UVB	UVB	UVB	UVB	UVB	UVB+CBD	UVB+CBD	UVB+CBD	UVB+CBD	UVB+CBD	UVB+CBD
PC(36:1)	1,446332689	1,438329792	1,629386767	1,496521575	1,446411495	1,45411583	1,40301915	1,165069863	1,451625928	1,087742949	1,580505164	1,410492355	4,273577231	4,587073992	3,991134222	4,228929054	3,923541738	4,478418999	3,8022771	3,964986847	3,046270926	4,124289196	3,950239136	3,588473128
PC(32:0)	0,733742955	0,746283505	0,868120674	0,832014542	0,720831283	0,773635345	0,691998032	0,484009822	0,79873396	0,664280758	0,833395847	0,742689931	2,348564279	1,867646007	1,846335303	1,81597131	1,721259117	1,897858391	1,536715275	1,532473847	1,569813956	1,580443556	1,43041606	1,562409963
PC(38:4)	0,879495805	0,857457121	0,993695936	0,938606085	0,874488023	0,899066926	0,856998263	0,699430621	0,919833964	0,926576696	0,973822017	0,881085587	1,789960761	2,434812993	2,440193324	2,029156745	2,437187751	2,354455535	1,763111749	1,766175431	1,626495182	2,115581959	1,828696841	2,120256864
PC(36:4)	0,655584124	0,63481185	0,774880311	0,68063041	0,616990523	0,640882326	0,549121566	0,432130036	0,605761065	0,525403968	0,689643477	0,57038527	1,375927799	1,627085475	1,61579147	1,382108657	1,575693288	1,453025111	1,221784053	1,374244708	1,372414556	1,438343562	1,451718682	1,428359662
PC(34:1)	0,486399926	0,496075011	0,477928348	0,52947671	0,501441565	0,504523737	0,46132624	0,430119464	0,487118574	0,359572259	0,43969408	0,464161838	1,580864841	1,988323848	1,588910153	1,832382446	1,547822601	1,895465709	1,675204752	1,650309517	1,067591911	1,817769846	1,631526893	1,452616969
PC(36:2)	0,575008472	0,581509095	0,536708702	0,630286513	0,560395087	0,591881344	0,543583234	0,432851324	0,611377918	0,451771868	0,520607441	0,574124903	1,753622402	1,270200078	1,522575815	1,143237708	1,488530534	1,223844669	1,071086707	1,089764141	0,976995851	1,190036339	1,059437787	1,426484362
PC(34:2)	0,538358325	0,566329017	0,388274841	0,581081874	0,551794189	0,592943954	0,529722421	0,409060352	0,557838599	0,35110846	0,372743847	0,569226196	1,272862202	1,191417818	1,325066823	1,051131695	1,297920564	1,162495841	0,841839694	0,921358812	0,84958707	0,954193292	0,860170226	1,061231297
PC(34:0)	0,275808398	0,263490724	0,321146049	0,286729125	0,268906852	0,277427769	0,260839647	0,206632049	0,278127251	0,216988934	0,311511667	0,269104936	0,894965427	0,965027574	0,856828305	0,93488675	0,832014162	0,956369993	0,840567064	0,902181667	0,682540592	0,867667015	0,86451458	0,770383849
PC(38:5)	0,344241142	0,346573027	0,388139395	0,370445711	0,355061644	0,382912625	0,25546151	0,202371595	0,272392668	0,212514936	0,305088746	0,263556381	0,811776933	0,919989495	0,883102068	0,777897068	0,867166403	0,866128712	0,675906121	0,620622556	0,656562052	0,799368652	0,80597985	0,767317576
PC(36:3)	0,323106698	0,306612847	0,278044313	0,336014427	0,316561668	0,332371847	0,297567968	0,231701429	0,315853561	0,226785028	0,261361654	0,312429536	0,933991727	0,613724108	0,76669668	0,565455389	0,716913171	0,569463822	0,474228586	0,489866676	0,505905339	0,514709952	0,481850251	0,643002948
PCp(46:11)/PCo(46:12)	0,107828213	0,106027549	0,093262582	0,102265084	0,09297202	0,103257192	0,09483146	0,093811882	0,104310385	0,111835892	0,095127833	0,105322336	0,286787466	0,328020143	0,31366818	0,2730366	0,299822234	0,302381024	0,222797866	0,317489746	0,290915856	0,267664436	0,286757139	0,255953238
PC(38:3)	0,201688618	0,204952729	0,221840029	0,233515523	0,217152864	0,216781363	0,22366745	0,170719587	0,240520989	0,223856182	0,228495229	0,223284804	0,554631107	0,51567872	0,620502908	0,528032525	0,586790006	0,517464342	0,422895383	0,414897475	0,391011628	0,413001356	0,41471856	0,496953884
PC(40:5)	0,150520249	0,145568506	0,159852279	0,157818563	0,155316345	0,152428989	0,161528999	0,138292644	0,164131306	0,128923585	0,16624637	0,158526149	0,292654179	0,407901488	0,422348724	0,376599807	0,366610082	0,414636822	0,315841705	0,356083758	0,250222521	0,342093383	0,346374694	0,354209797
PCp(40:7)/PCo(40:8)	0,079895194	0,075483351	0,066718796	0,075890207	0,076415035	0,082533552	0,073358433	0,058083071	0,072854599	0,078973478	0,064050044	0,07923221	0,247238631	0,216139977	0,221664222	0,229828262	0,202734432	0,266426127	0,217060026	0,209644843	0,247603511	0,204132202	0,243889116	0,209349543
PC(40:6)	0,136799463	0,139597029	0,138510961	0,136191069	0,129679739	0,135232713	0,125789347	0,123076352	0,132105337	0,112228981	0,134355632	0,131175732	0,289620432	0,350956778	0,338932211	0,324312264	0,31986293	0,333887661	0,291592758	0,293720128	0,247249921	0,315549141	0,26542745	0,304737716
PC(38:6)	0,116199359	0,115168022	0,101504814	0,130473179	0,133423015	0,131197493	0,132088785	0,108545106	0,129168447	0,083056377	0,100489766	0,129885518	0,253242207	0,344255031	0,260799516	0,327140762	0,252282434	0,331754769	0,321324925	0,254556334	0,264578857	0,338134944	0,23250578	0,256163079
PCp(34:0)/PCo(34:1)	0,1453287	0,126923803	0,146323298	0,149739394	0,129914923	0,152160629	0,122120028	0,09226047	0,140755031	0,119416765	0,1375439	0,143030991	0,371600262	0,306651744	0,387504653	0,269401892	0,351625091	0,272597144	0,30675445	0,31137695	0,262228308	0,310467855	0,327177923	0,392326935
PC(32:1)	0,089269718	0,086794732	0,09088389	0,090199644	0,088568698	0,08625743	0,084140263	0,072444336	0,085689662	0,077467083	0,086339695	0,081944559	0,225487746	0,285310791	0,26166893	0,233836403	0,267130674	0,267994787	0,210244909	0,306629204	0,202104004	0,256526104	0,309518466	0,23526944
PCp(36:3)/PCo(36:4)	0,115334282	0,11258725	0,120301371	0,107726589	0,114245606	0,119702892	0,110818238	0,082359993	0,104494791	0,105070956	0,11669233	0,116111805	0,266348097	0,272516018	0,26878302	0,270994946	0,252717975	0,274093223	0,239559529	0,306663054	0,173328495	0,240904161	0,286160786	0,237604192
PCp(42:8)/PCo(42:9)	0,083300548	0,074633977	0,080475973	0,079112718	0,078998724	0,092896723	0,07741875	0,093861565	0,077530463	0,080548942	0,078866453	0,091038788	0,360772659	0,334831424	0,282639587	0,361547703	0,280972868	0,367664918	0,322339866	0,281823732	0,270676448	0,298520816	0,2955936	0,251988892
PC(36:0)	0,073262332	0,064031557	0,06990564	0,064740034	0,071013194	0,071983629	0,068882798	0,069813879	0,062797833	0,054745468	0,067808471	0,06982412	0,300313769	0,328411796	0,229990379	0,25501163	0,219208113	0,319288208	0,254331597	0,329386234	0,165926616	0,327536032	0,295280079	0,229377073
PCp(38:4)/PCo(38:5)	0,13381845	0,129934029	0,147940922	0,138119132	0,123594902	0,125580623	0,121123004	0,095135844	0,135356749	0,122428833	0,144982104	0,123069011	0,36704264	0,29646527	0,298044104	0,252073634	0,304403814	0,267244034	0,234260432	0,264236243	0,206553665	0,275515059	0,251032353	0,276982323
PCp(44:11)/PCo(44:12)	0,054698714	0,057522459	0,055773688	0,065505668	0,047818229	0,058463479	0,0459055	0,046059344	0,062885441	0,064194752	0,07274274	0,056124939	0,177475941	0,163408716	0,225254939	0,190942664	0,194429192	0,18044339	0,180334739	0,263716787	0,19856902	0,154330454	0,237111383	0,212740778
PCo(32:0)	0,096005378	0,096123572	0,098529968	0,095968908	0,090329425	0,093554239	0,087619543	0,055334244	0,093089841	0,060705378	0,095574069	0,090747612	0,309195932	0,189269037	0,30162965	0,180300492	0,286911855	0,196440048	0,159385632	0,141816468	0,168465141	0,16731383	0,142212082	0,266640611
PC(40:4)	0,086970265	0,095112176	0,093704541	0,09771476	0,08966775	0,092093643	0,087874395	0,091379729	0,095760465	0,079615081	0,09183045	0,09025177	0,297967302	0,28925739	0,301459496	0,290022669	0,318335891	0,294497042	0,247614911	0,292333741	0,181655594	0,246961533	0,275772858	0,257379415
PCp(38:3)/PCo(38:4)	0,083626476	0,078371636	0,089588428	0,088162485	0,080142931	0,089088736	0,077738643	0,060650607	0,085517611	0,078658987	0,086900776	0,086416074	0,259863332	0,2261592	0,228686729	0,221525352	0,224967317	0,230141831	0,192480919	0,210985089	0,131131788	0,196507216	0,22177757	0,198703354
PC(42:2)	0,051352466	0,054592254	0,054849768	0,049399523	0,052964276	0,055960542	0,055082848	0,053389959	0,051375504	0,050766255	0,057043759	0,058198964	0,120783479	0,174536645	0,141740591	0,157544352	0,159533411	0,186824907	0,141649875	0,147311402	0,135427559	0,156927836	0,110668014	0,127440541
PC(44:3)	0,064024771	0,054859129	0,056948196	0,057230424	0,051493679	0,052709808	0,048918995	0,044774488	0,054368902	0,049965439	0,054100786	0,050074318	0,210580893	0,162619952	0,15440828	0,158588793	0,184820378	0,161450838	0,14738185	0,181349656	0,15819165	0,15112814	0,140676663	0,143496762
PCp(46:12)	0,044990005	0,041972831	0,04307515	0,044150406	0,041244793	0,045860779	0,042482137	0,040096419	0,045474918	0,040074269	0,044367405	0,047236603	0,131554395	0,139023567	0,117273726	0,103006841	0,114320205	0,126391086	0,102732156	0,130216423	0,14135277	0,138652836	0,117212443	0,116960993
PCp(36:4)/PCo(36:5)	0,042982202	0,042929615	0,049831255	0,050532162	0,044771474	0,046956951	0,043876045	0,044158773	0,049521518	0,040597493	0,04883463	0,046017812	0,190153589	0,167008163	0,152527815	0,127996007	0,152531078	0,149827419	0,126687604	0,17365736	0,106624248	0,165300969	0,146947126	0,150968639
PC(38:2)	0,060487288	0,064896345	0,061423459	0,067597685	0,061936721	0,066282343	0,065652924	0,057276086	0,071653546	0,055706361	0,065108866	0,070259283	0,251985254	0,23206077	0,229072752	0,199502213	0,212174321	0,224240418	0,179374657	0,227965022	0,127700525	0,208648419	0,227443527	0,205961858
PC(40:7)	0,075222921	0,07922494	0,061463012	0,085262127	0,073144953	0,074967739	0,074607852	0,080955615	0,08696737	0,055608636	0,062692272	0,076467094	0,151665017	0,212197455	0,17509626	0,230983056	0,189543866	0,219593016	0,195462994	0,172682644	0,0913806	0,179566199	0,171047795	0,148170348
PC(40:8)	0,05531654	0,054524152	0,047158046	0,05192672	0,05079485	0,0510652	0,049271005	0,043501404	0,050368919	0,035503036	0,045743304	0,049533244	0,11476692	0,146656449	0,117311211	0,12404516	0,096189251	0,160048062	0,11153038	0,154586396	0,067613927	0,131860446	0,146622681	0,105475813
PCo(34:0)	0,050124363	0,050421556	0,046305792	0,053908976	0,046713281	0,05257131	0,044377617	0,030755507	0,051213527	0,040648662	0,043990502	0,049942744	0,162829103	0,153950553	0,152494137	0,143313507	0,129943413	0,154010295	0,127771956	0,142548363	0,081487939	0,13725547	0,145579986	0,135956997
PCp(48:12)	0,024244148	0,026923114	0,029276918	0,026573869	0,022583901	0,027936547	0,021003028	0,018613327	0,024713698	0,020666174	0,027227534	0,025980989	0,095279724	0,08247618	0,086892327	0,076768034	0,083861789	0,088214652	0,071923117	0,102042313	0,066657109	0,077271015	0,086693037	0,081408454
PCp(36:1)/PCo(36:2)	0,028751281	0,030162123	0,021530604	0,028281223	0,027046128	0,027847992	0,026234744	0,017952061	0,027432786	0,021076137	0,020884686	0,027012552	0,082799937	0,062977734	0,136345163	0,086073224	0,137687805	0,07101927	0,078690052	0,063803366	0,043420846	0,057575644	0,062234464	0,12464978
PC(30:0)	0,031440452	0,033310622	0,034679816	0,029004217	0,033441238	0,031246657	0,031769176	0,03725605	0,027554006	0,038668573	0,042445825	0,029684324	0,101629557	0,11685965	0,101038644	0,097102598	0,117759668	0,102741291	0,078502056	0,079785002	0,065853226	0,094474535	0,127459312	0,08168413
LPC(16:0)	0,082713594	0,074519147	0,11160422	0,081842801	0,088722156	0,085081863	0,021722235	0,093158263	0,086849273	0,013993068	0,117184431	0,047444295	0,428908436	0,628823754	0,629281496	0,572364993	0,710320007	0,556018085	0,08347234	0,073754163	0,207617154	0,204216652	0,083411622	0,075922533
LPC(18:0)	0,074710482	0,088416483	0,111466168	0,094355943	0,091681988	0,086074322	0,046994668	0,096266087	0,078446006	0,04055214	0,117039476	0,06777605	0,511799345	0,751489233	0,719847514	0,638304675	0,737171578	0,757416004	0,101307952	0,106595164	0,219189331	0,201441623	0,105761058	0,089831996
SM(d34:1)	1,813165178	1,805518261	1,825704204	1,985927776	1,900183625	1,832679396	1,36813221	0,990734626	1,429867999	1,319529165	1,314507027	1,197982175	0,565677373	0,680843232	0,64340609	0,553297333	0,619186942	0,669857804	0,151234604	0,18609715	0,149761133	0,245729593	0,150849703	0,175864331
SM(d42:2)	0,848579911	0,873326916	0,79752624	0,916652847	0,860411838	0,909586792	0,619496523	0,434523652	0,65999005	0,65490249	0,574218892	0,48270444	0,350096248	0,398494571	0,329993968	0,362106582	0,319169961	0,392064847	0,105010909	0,115563425	0,113698806	0,149861245	0,09518004	0,095698251
SM(d40:1)	0,621058518	0,635201436	0,661910309	0,644060542	0,589421241	0,634477785	0,424383293	0,433846056	0,463723591	0,456824006	0,476575423	0,347885086	0,203526566	0,319888886	0,229036941	0,271709412	0,224520111	0,314727468	0,074267239	0,087436296	0,086025508	0,055630595	0,055473379	0,06260343
SM(d38:1)	0,189065378	0,178573145	0,195416517	0,203714557	0,181937076	0,177940939	0,130994695	0,112018815	0,146674481	0,128117476	0,140699892	0,110933893	0,063328517	0,122629351	0,088464549	0,093532593	0,078096107	0,120650722	0,024318474	0,031883631	0,031369188	0,016465414	0,013649111	0,023000783
SM(d36:1)	0,130527606	0,140301397	0,146154527	0,153268289	0,129927582	0,149166506	0,093547859	0,065958578	0,110353168	0,107399884	0,10523126	0,072139202	0,059410196	0,075966176	0,062119026	0,06882571	0,058539152	0,074740459	0,018582942	0,020510868	0,020179924	0,016040753	0,011191108	0,016772137
SM(d34:0)	0,277079153	0,275315361	0,317627916	0,299487647	0,276125908	0,282620909	0,198810654	0,147390182	0,215631106	0,203487055	0,2286921	0,183671345	0,080213098	0,10128753	0,101276864	0,080475037	0,086938149	0,099653252	0,02226476	0,028022883	0,027570733	0,037478459	0,022362849	0,028019932
SM(d42:3)	0,154570919	0,146823016	0,150651457	0,160147236	0,149979622	0,140452691	0,107985328	0,076426616	0,11530601	0,101125937	0,108469049	0,084378868	0,040102735	0,040451647	0,045755262	0,03998237	0,039757274	0,039798958	0,010128867	0,010247751	0,010082403	0,017149151	0,010629133	0,011591333
SM(d40:2)	0,127854911	0,12278643	0,167946372	0,149481771	0,124642799	0,127971093	0,089742815	0,075438964	0,107626875	0,092139187	0,120921388	0,077166405	0,043761682	0,071917276	0,066939878	0,065376385	0,06537413	0,070756888	0,019394994	0,021335459	0,02099121	0,012982632	0,01219843	0,01985883
SM(d34:2)	0,079068243	0,080826456	0,081754814	0,091353621	0,082382464	0,08374929	0,059315374	0,050138709	0,065774607	0,060299488	0,087663466	0,057207618	0,033876506	0,037098714	0,037908773	0,034647204	0,037578157	0,036500125	0,009354745	0,010016653	0,009855034	0,009146657	0,008182443	0,010235369
SM(d36:2)	0,032444536	0,03432247	0,039874032	0,03598815	0,039395903	0,035444709	0,02836505	0,018635937	0,025911468	0,025520191	0,028709303	0,022740061	0,011532787	0,01464047	0,01526342	0,015831751	0,01499807	0,014404246	0,00443289	0,004099332	0,004033189	0,00322918	0,002221339	0,004273758
SM(d40:0)	0,134430951	0,122575323	0,12121991	0,136649332	0,123909821	0,139918949	0,089215071	0,08093618	0,098387519	0,100741643	0,087278335	0,070349609	0,041239819	0,061775909	0,045644072	0,054599698	0,043834588	0,060779153	0,014923917	0,016885415	0,016612968	0,011272217	0,011030829	0,012476046
SM(d41:2)	0,029975962	0,030954097	0,030107891	0,031969257	0,027608582	0,028808812	0,019878179	0,020423364	0,023017865	0,020742344	0,021677681	0,021183775	0,012899979	0,016703362	0,017641978	0,013862401	0,01533398	0,016433853	0,00392768	0,004732619	0,004656258	0,003654994	0,003424244	0,00499856
SM(d36:0)	0,085835714	0,078377607	0,09685123	0,086600615	0,081034426	0,08620718	0,058344787	0,04301377	0,062352443	0,062069169	0,069732886	0,044190601	0,033598766	0,035377835	0,03274285	0,029224151	0,030712491	0,034807012	0,008475004	0,010259572	0,010094034	0,009743642	0,006703941	0,009495427
LPE(18:0)	1,142622805	1,262716811	1,459460131	1,317313116	1,261833751	1,281518768	1,441442105	1,12851635	1,265697549	1,246255556	1,247127715	1,529973926	1,63977782	1,696877524	1,56552934	1,728069853	1,540683614	1,842663786	1,753392861	1,681098284	2,808749842	0,828311938	1,164551158	1,935438235
LPE(20:4)	2,058214431	1,947921824	2,482197819	2,411602239	1,8644168	2,204314285	1,78718243	1,48191439	1,587106285	1,342380096	1,402503714	1,589731789	1,832848429	1,468542047	1,218519058	1,211837457	1,118604843	1,542328109	1,45003768	2,671368326	2,348401949	1,136323884	2,181089631	1,442086574
PEo(38:6)/PEp(38:5)	9,275122073	9,415638777	9,113149679	9,738876045	9,49809972	9,645891463	11,33541267	9,460624515	9,838809292	9,688061714	9,603951552	7,69022178	23,56499401	20,69550096	21,78948976	23,36404924	22,22466955	21,97468434	25,49370302	28,14578216	27,03200777	25,808617	27,57104299	27,33593761
PEo(40:5)/PEp(40:4)	4,668558693	4,845498567	4,75160147	4,869827418	5,003509524	4,944570576	4,954149514	4,808615454	5,092907693	5,15361481	4,990863524	3,506339906	14,56271418	12,50515646	15,46949028	13,33774512	15,10202582	13,15109996	18,71808324	17,32282116	17,57361506	16,5780662	17,62088416	16,1386716
PEo(40:7)/PEp(40:6)	2,893421819	2,931012348	3,087710609	2,952210869	2,924938723	2,995911244	3,211219033	3,009158691	3,115747694	3,041936272	3,048252842	2,615305057	8,140177932	8,243997652	5,520045564	8,606002572	5,159086256	8,757065704	9,6448565	10,00903427	9,357034764	10,19775762	10,09382063	10,67144319
PEo(40:6)/PEp(40:5)	4,691085176	4,566285059	4,511630292	4,889329804	4,589257884	4,773210674	5,00316508	4,503441769	4,582282247	4,405687569	4,383633657	3,071725963	10,04104152	9,440221932	9,592183732	10,35014159	9,04023414	10,222011	10,16771476	12,2538531	11,98480906	10,43544401	10,64350401	10,97115009
PEo(38:4)/PEp(38:3)	2,592748233	2,648693479	2,968102482	2,771459259	2,664752534	2,763794002	2,879059408	2,514965786	2,680880182	2,584809958	2,569232675	2,791269523	7,89512818	8,474862628	7,734683884	8,538111232	8,4165095	7,475635696	9,20427382	10,59163969	10,26391642	8,931306132	14,15520253	10,16035237
PEo(38:7)/PEp(38:6)	2,248037667	2,374897086	2,581289303	2,293274487	2,339086757	2,318877375	2,55547641	2,22555729	2,295688601	2,315695889	2,351148115	2,558550998	4,766228872	5,685544652	4,582534088	6,993356048	4,643699752	6,246838444	7,2699142	7,183484564	7,403857672	6,047829292	9,621163204	8,042359456
PEo(34:2)/PEp(34:1)	2,043752856	2,172491957	2,141265656	2,134657403	2,197202168	2,328670723	2,294789716	1,921127685	2,18895048	2,065370038	2,042142439	2,050801835	5,99647328	4,850995416	8,49727094	5,2843778	8,462661448	5,369587232	13,43197074	10,00865008	10,1240349	10,84607206	9,29608534	9,86565936
PEo(36:4)/PEp(36:3)	2,06022873	2,094295263	2,07092478	2,110088433	2,139768383	2,350674912	2,252378541	1,957217294	2,233141167	2,032779963	1,989580499	1,642970651	6,72022734	5,462008948	6,500497992	6,524210568	7,063920452	5,590869248	7,020537832	8,245493884	8,187913336	7,330539708	4,098455284	7,046147416
PEo(36:3)/PEp(36:2)	1,165758831	1,251614306	1,1089168	1,208627329	1,124487312	1,167335394	1,086738464	1,142443654	1,143988686	1,101997566	1,22658202	0,957344577	4,637904932	2,851452332	4,99707304	3,229201812	4,636934224	3,041077512	5,546751076	9,253664124	9,360584468	6,102448344	7,360074476	7,584414012
PEo(36:2)/PEp(36:1)	1,058008952	1,110039931	1,170970081	1,054421596	1,099039846	1,135436918	1,135840978	1,026268683	1,10137381	1,066068651	1,076738733	1,113882565	3,248289836	2,631738196	4,396624448	3,222497348	4,41607506	3,024199616	5,49578056	5,14711466	4,436189912	6,182457144	7,060362296	5,228121684
PEo(34:3)/PEp(34:2)	0,677641893	0,712809267	0,740295163	0,686056349	0,703265699	0,723478566	0,72548926	0,664089055	0,709008994	0,689200385	0,698553081	0,659209105	2,81150144	1,711217816	2,597212036	1,938951728	2,955171632	1,844151532	3,890682324	4,385101808	4,594955156	4,139827772	4,105686716	3,907352556
PEo(36:6)/PEp(36:5)	0,372509259	0,353385041	0,458599713	0,38924128	0,406574939	0,38338603	0,440255725	0,357608889	0,368050588	0,390311942	0,339249639	0,322213289	1,088585856	1,941183332	0,811946224	2,157711832	0,94510678	2,066665792	1,055530088	1,656121544	1,599982156	1,251883092	1,415161612	1,20502538
PEo(40:4)/PEp(40:3)	0,645665824	0,688328685	0,629932957	0,677763352	0,651522567	0,685888311	0,602034968	0,626295849	0,665311661	0,63197689	0,667678825	0,669032762	2,063216488	2,07101058	2,408374976	2,2244508	2,37770708	2,091572288	3,227222468	3,916619436	3,712382136	3,39748766	3,308710092	2,980764068
PEo(42:6)/PEp(42:5)	0,527917074	0,573807633	0,56380308	0,54722063	0,598169229	0,542396804	0,544527019	0,517358733	0,531548868	0,586205845	0,562331481	0,529812784	2,250087104	1,681455012	2,167495884	1,91438252	2,280770432	1,62633312	2,579320104	3,599072964	3,803729016	2,50530354	2,657603656	2,2781152
PEo(40:8)/PEp(40:7)	0,639494098	0,681212903	0,771134749	0,647862164	0,729455082	0,675834546	0,748000706	0,620309275	0,65555951	0,70757143	0,660776516	0,848236267	1,508677072	1,61802178	1,256104504	1,730977944	1,324035652	1,722553624	2,269642272	2,26604752	2,258732824	1,781972456	2,701152176	2,025244192
PEo(42:5)/PEp(42:4)	0,405128031	0,373395069	0,464110339	0,425989615	0,448430943	0,479832971	0,394674753	0,421333152	0,49902629	0,46636818	0,388330872	0,460726233	1,177871764	0,942149244	1,7529281	1,238392592	1,889476352	1,215472904	2,06845516	2,56883352	2,465298272	2,127273472	3,27788868	2,26130326
PEo(42:7)/PEp(42:6)	0,294450241	0,291969169	0,227353444	0,300919916	0,284833666	0,322314998	0,305985771	0,279727729	0,306199248	0,270591983	0,27737071	0,246873548	0,9938034	0,94678906	0,7843047	0,966333048	0,82838984	0,91471136	1,035282204	1,045533132	1,707849856	0,785961504	1,039820484	1,27555962
PEo(42:9)/PEp(42:8)	0,576084403	0,570186956	0,609101964	0,522556256	0,519483806	0,569486563	0,627375023	0,593366935	0,58657116	0,53506832	0,587292565	0,6790861	1,206405896	0,938113736	1,135237392	1,350141752	1,092489668	1,092932004	1,396341992	1,498012684	1,235906936	1,244719048	1,545187924	1,660674352
PEo(44:12)/PEp(44:11)	0,202277538	0,236855491	0,21791642	0,227408467	0,233818696	0,23449295	0,213558091	0,198231987	0,229803091	0,229142322	0,232118381	0,207714188	0,666118344	0,570516088	1,056792416	0,717889708	1,161283392	0,605494504	0,720990516	0,739748748	0,71313496	0,639052608	0,832647928	0,897362136
PEo(34:1)/PEp(34:0)	0,379720045	0,359224649	0,323958416	0,397027755	0,325661665	0,332059937	0,44939592	0,402503248	0,351983533	0,345201365	0,380778127	0,277942139	1,296677388	0,764460296	1,513410168	0,8126409	1,396143172	0,906386476	2,570689896	2,373982352	3,693054904	2,193374668	2,197112544	2,550789852
PE(34:0)	0,358372146	0,390296187	0,366511874	0,382224931	0,415854686	0,412149051	0,475842112	0,365539589	0,420392032	0,42417178	0,39810211	0,330456409	0,756642692	0,796206716	0,779684372	0,991547484	0,739785484	0,954544544	1,28104334	1,491926228	1,554959672	1,142679936	1,533006244	1,120448656
PEp(36:6)	0,261024053	0,258877686	0,260779011	0,183367136	0,244181435	0,250406199	0,252955641	0,253193332	0,242894013	0,236855992	0,251111355	0,206966004	0,969469488	0,751079552	1,141812292	0,829315352	1,116924536	0,726682128	1,313084132	2,453977112	2,561913216	1,300403044	1,074889912	1,353712652
PEo(44:6)/PEp(44:5)	0,264451614	0,250713764	0,269303004	0,276260873	0,311704829	0,300485834	0,350837854	0,251229033	0,285461542	0,296119588	0,238178076	0,322888743	0,702149184	0,590211996	1,045697944	0,611193756	1,0191324	0,61428964	1,244380552	1,404633004	2,444757204	0,907030632	0,643557528	0,727320572
PEo(36:1)/PEp(36:0)	0,181984555	0,180163269	0,21732766	0,184244503	0,214278861	0,20436086	0,202114724	0,169245636	0,190055599	0,199279341	0,16755184	0,139813352	0,938942204	0,486211256	0,984518192	0,58895372	1,008003276	0,544777992	2,410957376	2,7107621	2,425434304	2,4531909	3,614898908	2,724413076
PI(38:4)	23,13938518	23,85050574	23,09662774	24,90289597	24,44410925	24,17675488	23,95522707	23,69321978	22,67659748	32,43469519	19,34873599	20,12340601	23,17274824	22,91709162	21,81671744	22,30932952	21,38032	23,98664114	23,1257205	19,14957019	15,81010202	16,08311313	22,6631392	23,64788928
PI(38:3)	3,866525813	4,058900093	3,323562893	3,810822893	4,126356559	3,996788646	3,672457338	3,557141895	3,441207973	4,737970975	2,75323392	2,936373723	3,826367124	3,296940646	3,665137302	3,787893616	3,808660302	3,740029296	4,36151339	5,658777116	3,133340086	4,553376878	4,53230576	4,507593402
PI(40:3)	2,477486218	2,54509127	2,910521896	2,621876593	2,510937916	2,514283721	2,310062883	2,313141023	2,279287321	2,677680145	2,26703821	2,14104244	2,735801048	2,194045454	2,351879624	2,522948098	2,283396808	2,467128818	2,704661568	3,815364728	2,068215814	5,446171206	2,62590633	2,901390312
PI(40:0)	0,235368098	0,254661956	0,234864684	0,290385378	0,261180535	0,258679933	0,253345119	0,250919535	0,228307055	0,227818744	0,197106323	0,196252375	0,165880177	0,160841019	0,473860183	0,166397604	0,463200496	0,180461494	0,525984804	1,045258098	0,125480855	1,041269964	0,51415255	0,184701341
PI(38:5)	1,850670877	1,824118306	1,895311111	1,876686322	1,927520176	1,955276685	1,850419369	1,877065617	1,776644042	2,203498667	1,209005869	1,341578044	1,717775832	1,497702924	1,846574598	1,72487083	1,936293406	1,852585096	1,994300566	1,904550596	1,059929054	1,207197898	2,091196878	1,862860496
PI(36:2)	0,907429566	0,99943675	0,965576005	0,931897212	1,036214572	1,005028974	1,005128135	0,974878105	0,880206679	0,936608725	0,627694981	0,616524694	0,210913916	0,162140366	0,272766937	0,173072938	0,3141589	0,218942936	0,289132953	0,952623536	0,23449576	0,753568751	0,333008434	0,183457314
PI(48:1)	0,149150708	0,171536267	0,169905287	0,165313858	0,200718507	0,156942221	0,190682581	0,14909511	0,141693172	0,161410023	0,165033914	0,169161346	0,084349343	0,15363476	0,250667369	0,149007478	0,244280778	0,152920554	0,278240779	0,559493695	0,081980956	0,236277705	0,271151663	0,1653983
PI(36:1)	0,558255478	0,542846651	0,642404366	0,585242016	0,551957797	0,579849217	0,518840329	0,545058264	0,524760149	0,603860104	0,332561192	0,401983214	0,494613495	0,411554853	0,594520644	0,441673692	0,673403031	0,492239898	0,447716936	0,809146994	0,484315945	0,506088956	0,380584597	0,384030705
PI(36:4)	0,83769962	0,892838165	0,898608076	0,941744625	0,88280979	0,84075422	0,900465985	0,857569304	0,854453613	1,222580238	0,608946295	0,643851364	0,322293558	0,322880855	0,298529245	0,348946178	0,308967359	0,322496333	0,355249801	0,561833117	0,336100882	0,383529334	0,367671157	0,415245952
PI(40:4)	0,561455595	0,656391485	0,699771733	0,596848811	0,629583321	0,599247838	0,64847082	0,617225273	0,578299263	0,720764885	0,572639366	0,556507485	0,221231548	0,248384092	0,276904429	0,282892783	0,255425926	0,285247163	0,359975758	0,557247681	0,347074358	0,547601013	0,332053703	0,367760617
PI(40:5)	0,54858077	0,553831397	0,561602587	0,494202149	0,545026039	0,567410923	0,566827081	0,59010736	0,570524001	0,79206669	0,437481351	0,406033809	0,184660896	0,259667504	0,21058184	0,266995866	0,187105648	0,249808496	0,282179666	0,368778984	0,220583288	0,247445601	0,250721568	0,357774461
PI(34:1)	0,184387852	0,260725904	0,258398226	0,222631408	0,263964584	0,277880022	0,253406001	0,266764821	0,177012338	0,248062297	0,171989231	0,207150789	0,07527174	0,088205299	0,069525894	0,076500707	0,078067168	0,077880317	0,082735814	0,296253164	0,113636825	0,268073371	0,09289993	0,091035841
PI(36:3)	0,4449086	0,473266223	0,450227376	0,48658347	0,444710466	0,440987496	0,431369152	0,427757871	0,431561342	0,436720555	0,308998146	0,272326977	0,132405972	0,138731812	0,147885875	0,141140559	0,137848435	0,123109949	0,173026474	0,342363852	0,153800793	0,377214987	0,161282669	0,165134454
PI(38:2)	0,294978035	0,303794024	0,306645144	0,295458306	0,318838632	0,316435963	0,315650246	0,313271604	0,292028254	0,303578692	0,223677477	0,249005242	0,125967927	0,096202153	0,146146455	0,12430546	0,139691175	0,133541158	0,172452817	0,400479692	0,11431852	0,266642154	0,164835587	0,146680442
PI(40:2)	0,459358473	0,470636267	0,596146266	0,520740143	0,530271027	0,476912463	0,498454765	0,448297715	0,431796964	0,56037749	0,421557361	0,463861113	0,272490357	0,243377326	0,232626641	0,25287204	0,235597983	0,241421822	0,307067166	0,432205578	0,44611181	0,623687271	0,310989338	0,333791092
PI(42:6)	0,132816694	0,146266714	0,11041463	0,132410223	0,146274445	0,145146598	0,138960723	0,137889268	0,126175859	0,104893899	0,082119427	0,104169062	0,065209104	0,055565516	0,058378317	0,071718636	0,070503547	0,06720345	0,07180533	0,071527764	0,133541295	0,13102072	0,086719363	0,088213922
PI(44:3)	0,054192858	0,047508755	0,059122464	0,060885415	0,03223427	0,065255904	0,051267242	0,063298227	0,052567072	0,05734879	0,057946592	0,049547306	0,041051827	0,052238629	0,07339471	0,033010682	0,068160435	0,046250901	0,091743388	0,05314235	0,04361947	0,051314784	0,085200544	0,041263352
PI(40:6)	0,240213287	0,256100598	0,271308952	0,232796905	0,263806255	0,258613284	0,25853013	0,253441018	0,235409021	0,265882773	0,187992894	0,204524203	0,082057589	0,099946143	0,086336835	0,112780946	0,089244316	0,101398079	0,101014097	0,17599551	0,099670129	0,09600738	0,104415849	0,131953707
PI(48:0)	0,06733215	0,062258389	0,089617331	0,07959064	0,081966222	0,085518885	0,079507235	0,082953318	0,065312186	0,086928811	0,052577518	0,063582046	0,086759956	0,082638923	0,093456242	0,073166967	0,099970007	0,072297881	0,105605553	0,173161979	0,047216782	0,10623875	0,112966108	0,082678673
PI(40:7)	0,146290519	0,168009663	0,152903847	0,155314784	0,169871498	0,163945065	0,166474068	0,160666164	0,143364708	0,14984577	0,125245734	0,13434086	0,095792265	0,11048129	0,087649705	0,104502183	0,077128491	0,100678022	0,100797161	0,090511679	0,093196556	0,092661105	0,088697764	0,120177511
PS(38:4)	24,19202277	24,25548487	25,00705669	26,42664376	24,20718637	25,15171093	25,89811088	23,72304265	24,7378036	25,84314039	24,61271748	25,73288236	6,391601215	7,441671285	5,49149579	6,30227427	5,250561115	7,44617233	14,99941276	17,72189015	14,6102589	12,49633545	10,45201089	13,06975998
PS(36:1)	20,49099491	20,94239821	20,20805564	21,6691396	20,36208253	21,81955575	21,01906542	19,75122005	19,82788084	10,85330546	10,32151788	8,983644658	3,911225039	3,56805417	3,570362425	3,141879378	3,454288706	3,637811481	7,72902327	8,949016243	8,103006275	8,497550217	8,311613596	8,783091565
PS(40:7)	4,954417993	5,269881631	5,170413848	5,20217203	5,168073496	5,183769956	5,098128589	5,064712026	3,176669792	3,347933811	2,232583493	3,852545567	1,458166462	1,724468946	1,288263755	1,686629715	1,237511863	1,844862937	4,452702448	4,870438154	3,769755108	3,267031317	2,52955946	3,401016312
PS(38:3)	5,214715054	5,46154784	5,725726257	5,487824574	5,282360742	5,668528233	5,268311591	5,071066313	3,795361089	4,104100914	2,591111118	2,924005953	1,28760758	1,415845805	1,104167539	1,207335425	1,045116235	1,280351502	3,163218813	3,354520934	3,062440843	2,738204535	3,373531859	2,892918951
PS(40:6)	3,866960896	4,008923892	3,997365349	4,204088642	3,938098585	3,944587896	4,077965983	3,819955627	3,114750814	3,31857887	2,53227937	2,496945397	0,953588588	1,042590872	0,702607666	0,920348479	0,651502527	1,058924479	2,19042938	2,520240259	2,913672677	1,550576013	2,269540838	1,672206245
PS(40:5)	3,929270603	3,919522848	4,164809568	4,200682165	3,995582234	4,14445357	4,116668521	3,915670589	2,638907675	2,508294495	2,413303083	2,076445691	0,717869604	0,690765854	0,568696181	0,663668244	0,554604964	0,737398614	1,486616866	1,651772894	1,206186124	1,242315118	1,608027913	1,273879445
PS(36:2)	3,242631143	3,172748727	3,825540716	3,462349301	3,105544075	3,308607739	3,358478822	3,012377753	1,847884324	2,001065462	1,694782943	1,73577993	0,665373746	0,559961873	0,609141641	0,46308035	0,60474345	0,61612837	1,102131233	1,46638552	1,392676041	1,43928941	1,583589516	1,449757105
PS(38:5)	1,803130192	1,577811491	1,937746238	1,994039235	1,967273173	2,002389009	2,073800805	2,0459641	1,299043152	1,446710859	0,984391738	1,684691316	0,405531371	0,594758536	0,535124076	0,525115636	0,379011905	0,570314075	1,239272901	1,345941215	2,553700692	0,894468096	0,957054034	1,26289282
PS(40:4)	2,933254016	2,88016603	2,988199411	3,15775387	2,996505732	3,112844855	2,999866176	2,846680445	2,022702626	2,219683454	1,664218145	1,505655762	0,550751325	0,531419987	0,549607959	0,459382234	0,527824275	0,572404395	1,13926794	1,419562899	1,663769102	1,309004201	1,365863286	1,363027738
PS(38:2)	0,420116334	1,231613286	1,553338783	1,388684398	1,275790906	1,335379771	1,43034493	1,314064633	0,851607529	0,924414787	0,594780759	0,70982396	0,325188986	0,286518983	0,261234223	0,249329347	0,237954928	0,268780512	0,60337702	0,650448839	0,681940522	0,575850924	0,786957347	0,632186818
CL(64:8)	0,087545008	0,093607022	0,096592907	0,092979642	0,094160368	0,084430751	0,092277161	0,049290576	0,091120049	0,082742136	0,035861049	0,023299733	0,038160812	0,046785855	0,131455129	0,052603516	0,114123306	0,045155006	0,04997334	0,1490167	0,124882373	0,042897256	0,026762425	0,108417141
CL(58:3)	0,125251284	0,13919639	0,118798509	0,137185597	0,140038154	0,151780091	0,137237391	0,093438389	0,134441885	0,148744489	0,116422539	0,115686833	0,038280538	0,079121658	0,044675847	0,080240781	0,047670786	0,091102436	0,077833558	0,085892909	0,043335572	0,088369363	0,071545503	0,046240663
