# Supplementary material for: Changes in Lipid Profile of Keratinocytes from Rat Skin Exposed to Chronic UVA or UVB Radiation and Topical Application of Cannabidiol
Source: Antioxidants (Basel). 2020 Nov 25;9(12):1178. doi: 10.3390/antiox9121178 (PMC7761402; doi:10.3390/antiox9121178)
Supplement: Supplementary file 1 [file antioxidants-09-01178-s001.zip › Table S5 CER PL C-CBD-UVA-UVA+CBD.csv]

Name	1	2	3	4	5	11	21	22	23	24	25	26	31	32	33	34	35	36	41	42	43	44	45	46
Label	Control	Control	Control	Control	Control	Control	CBD	CBD	CBD	CBD	CBD	CBD	UVA	UVA	UVA	UVA	UVA	UVA	UVA+CBD	UVA+CBD	UVA+CBD	UVA+CBD	UVA+CBD	UVA+CBD
Cer(d18:0/17:0)	1,226835308	0,741029113	0,267461129	0,232091213	0,086311171	0,133796648	1,411648876	2,036339902	1,181250517	1,86196473	1,545226386	1,104941188	3,314823563	0,401389943	3,543751552	3,680505925	6,109019707	0,802383388	0,505501535	3,848682415	2,318718732	2,232563478	0,252875664	2,088338845
Cer(d18:0/15:0)	0,91726864	0,655776777	0,888287005	0,302376997	0,148907492	0,427019609	1,866679692	1,827107634	1,281776225	2,321634245	1,302304665	0,907939168	2,723817503	1,281058826	3,845328674	2,751805919	5,481322903	2,664861016	1,67886244	3,453233429	1,733637729	2,422557064	0,80706706	1,716005027
Cer(d18:0/13:0)	0,446278695	0,397115361	0,340403898	0,136327984	0,053633826	0,184405786	0,75580377	0,698343286	0,684964937	0,918471764	0,50124585	0,392604685	1,177814054	0,553217358	2,054894811	1,338836084	2,095029858	1,021211695	0,643363368	1,319868811	0,843466733	1,294583731	0,348526935	0,742022854
Cer(d18:0/14:0)	1,117939583	0,763814372	0,375017168	0,29224155	0,071727191	0,11986778	2,249922566	2,221060194	1,635681728	2,641894464	1,447888765	2,077619674	6,232859021	0,359603339	4,907045184	3,35381875	6,663180583	1,125051504	0,708782448	4,197803767	2,112905813	3,091438466	0,226550103	3,926701183
Cer(d18:0/16:0)	0,970403827	0,730269451	0,782521896	0,67399472	0,329331432	0,272236966	0,577800595	0,724907992	1,841586227	1,002136143	0,452642693	0,314874564	0,944623693	0,816710898	5,524758682	2,911211482	2,174723975	2,347565688	1,478966383	1,370076104	1,834063234	3,48059797	0,514527866	0,595112927
Cer(d18:0/26:0)	8,631541901	8,807809519	9,590648855	8,395177558	9,350045228	8,296062361	16,66983186	13,58710797	14,4421652	14,44166204	14,58045168	11,95874784	35,87624352	24,88818708	43,32649561	25,8946257	40,7613239	28,77194657	18,12632634	25,67963405	16,31361419	27,29569223	15,67955786	22,60203342
Cer(d18:0/18:1)	0,338452197	0,128191195	0,369691594	0,123631443	0,081874995	0,13402266	0,124790988	0,164338786	0,294904141	0,23496468	0,088447798	0,113476959	0,340430878	0,40206798	0,884712423	1,015356592	0,493016358	1,109074783	0,698717113	0,310600306	0,639674653	0,557368827	0,253302828	0,214471453
Cer(d18:0/24:0)	0,067775623	0,039792432	0,004639194	0,045498065	0,038044425	0,068509219	0,031340743	0,020255831	0,021674875	0,0659408	0,019091929	0,010862215	0,032586646	0,205527656	0,065024624	0,203326868	0,060767492	0,013917581	0,008768076	0,03828352	0,128095927	0,040965513	0,129482423	0,020529587
Cer(d18:1/16:0)	7,578323284	9,902786499	3,43359342	3,742600639	5,449890457	3,725312659	12,3411356	9,158340818	9,961056519	9,051488312	9,572631959	10,00580398	23,53386961	19,70364054	24,88884309	25,7472449	14,16971519	23,81168613	19,23251572	11,44476996	20,79585165	20,10252711	15,9144789	19,00812546
Cer(d18:1/25:0)	2,026087243	1,897207617	2,202029223	2,527218565	1,420948618	1,369424576	1,44371641	1,58686033	1,67223529	1,182032769	1,604203706	1,770519109	3,073285199	5,267826831	4,170929635	4,932739805	3,694466407	4,125836858	3,332406693	2,983992098	3,984135996	3,368827782	4,25478321	2,482268814
Cer(d18:2/18:1)	0,468340148	0,659202319	1,082951532	0,909262174	0,415893021	0,304701076	0,779814861	0,671827273	0,759688126	0,531656445	0,512020395	0,485946667	1,382306756	1,217684385	1,331253028	1,713926029	1,081321854	1,746750911	1,410837274	0,873375344	1,38432487	1,07524283	0,983514311	1,116478534
Cer(d18:2/22:0)	0,302516626	0,475016039	0,317671432	0,468247324	0,351723651	0,199631132	0,409655695	0,388524002	0,356879999	0,482228211	0,237375799	0,22659258	1,253793348	0,786543227	0,617177078	1,235041701	0,914481492	1,010162404	0,815900403	0,738619667	0,997533682	0,498489178	0,635284914	1,012679243
Cer(d18:1/18:1)	0,670953624	0,941774119	0,923983845	1,027686472	0,738529644	0,70056911	0,925716772	0,880252108	0,871595217	0,864858435	0,760330962	0,736169624	2,248631931	1,744479422	1,9768605	2,44861271	1,920177075	2,28865548	1,848529426	1,550912253	1,97772565	1,596695019	1,40900261	1,816202714
Cer(d18:2/21:0)	0,163898197	0,178698647	0,238850183	0,176346887	0,272952323	0,24793013	0,327189634	0,387667112	0,314752677	0,325945268	0,262257186	0,249014119	0,847457697	0,426135312	0,681868683	0,464616483	0,709676039	1,007934492	0,814100936	0,573199878	0,37526716	0,55074009	0,344186213	0,684485063
Cer(d18:2/23:0)	0,136409707	0,196434982	0,093392812	0,141341422	0,097892635	0,057123306	0,154740772	0,137366135	0,158851433	0,236933675	0,181358664	0,208483285	0,616027556	0,354665239	0,471532527	0,510730952	0,25452085	0,35715195	0,288468883	0,205574532	0,412513462	0,380853195	0,286460385	0,497560718
Cer(d18:1/17:0)	0,107647752	0,194248249	0,110240315	0,092223645	0,141897154	0,067351558	0,158243437	0,135465713	0,188966485	0,14677974	0,129782589	0,135419453	0,381627323	0,279884154	0,337434732	0,505045446	0,368932601	0,352210854	0,284477997	0,297984024	0,407921322	0,272543438	0,226060278	0,308237453
Cer(d18:1/24:1)	1,472379659	0,18420961	0,481299346	0,780332962	1,583851271	0,770022602	1,305537583	1,516667939	1,764573741	1,217122843	1,87433289	1,860884875	3,164519392	3,828187114	4,873265515	0,478944986	4,118013305	3,943336642	3,185002672	3,326087669	0,386840181	3,93609907	3,091997285	2,55595797
Cer(d18:1/18:0)	0,124790988	0,164338786	0,182407771	0,140172534	0,200453791	0,124034353	0,374213075	0,201260162	0,461190032	0,304945623	0,220910155	0,242650199	0,792858619	0,32445657	0,574366402	0,427280844	0,521179855	0,523276421	0,42264634	0,42095296	0,345111451	0,463911325	0,262061076	0,640385808
Cer(d18:1/22:0)	0,087422493	0,0607755	0,04895331	0,071762556	0,046441032	0,040840576	0,191630163	0,114043728	0,252989337	0,151069895	0,160787839	0,167983045	0,392781728	0,227298482	0,418048381	0,158016299	0,120746682	0,296513693	0,239491829	0,097526166	0,127628549	0,337654462	0,183587235	0,317246781
Cer(d18:2/20:1)	0,096830615	0,027229944	0,017663588	0,040577351	0,123398903	0,017559056	0,140349965	0,171492056	0,292581027	0,14008945	0,215145278	0,160623819	0,364232571	0,2517596	0,559377722	0,070797856	0,320837148	0,445879344	0,360133317	0,259137696	0,057182883	0,451805083	0,203344292	0,294187846
Cer(d16:1/17:0)	0,044257327	0,091461307	0,097626061	0,112724953	0,022586969	0,023400771	0,015929255	0,038428998	0,014925665	0,021931664	0,012994832	0,010603356	0,057022326	0,11506905	0,033786562	0,237799399	0,058726119	0,099915395	0,080700896	0,047432635	0,192068745	0,027289146	0,092940386	0,046056494
Cer(d18:2/20:0)	0,108808546	0,050042307	0,093069841	0,068017813	0,041793048	0,056508717	0,098778274	0,0789445	0,031330534	0,041128943	0,070902209	0,040158315	0,106935253	0,282902221	0,184345744	0,130109997	0,108661924	0,205255699	0,165783449	0,0877654	0,105088844	0,14889464	0,228497947	0,086370781
Cer(d18:1/20:0)	0,026174851	0,033710232	0,023650441	0,034310152	0,034244836	0,051441552	0,092599284	0,098787643	0,044700708	0,052648129	0,027917577	0,046647102	0,136885137	0,068054613	0,072585699	0,087646604	0,089036575	0,256847872	0,20745405	0,071914157	0,070791488	0,058626911	0,054967187	0,110561072
Cer(d18:1/19:0)	0,019676386	0,010084549	0,004164831	0,003288534	0,004590081	0,074433549	0,012386157	0,044698116	0,021813648	0,024529616	0,018107269	0,032155817	0,063777002	0,051158604	0,0470789	0,026219828	0,011934212	0,116215102	0,093866044	0,009639171	0,021177554	0,038025265	0,041320411	0,051512194
Cer(d16:1/23:0)	0,00249079	0,015337135	0,011170441	0,01205204	0,015949835	0,024010223	0,026222598	0,032885955	0,018271709	0,022490841	0,016096372	0,017467995	0,058476186	0,006476054	0,041850567	0,039876551	0,04146957	0,085503483	0,069060505	0,033494653	0,032207984	0,033802381	0,005230659	0,047230766
