# Supplementary material for: Changes in Lipid Profile of Keratinocytes from Rat Skin Exposed to Chronic UVA or UVB Radiation and Topical Application of Cannabidiol
Source: Antioxidants (Basel). 2020 Nov 25;9(12):1178. doi: 10.3390/antiox9121178 (PMC7761402; doi:10.3390/antiox9121178)
Supplement: Supplementary file 1 [file antioxidants-09-01178-s001.zip › Table S6 CER C-UVB-CBD-UVB+CBD.csv]

Name	1	2	3	4	5	11	21	22	23	24	25	26	51	52	53	54	55	56	61	62	63	64	65	66
Label	Control	Control	Control	Control	Control	Control	CBD	CBD	CBD	CBD	CBD	CBD	UVB	UVB	UVB	UVB	UVB	UVB	UVB+CBD	UVB+CBD	UVB+CBD	UVB+CBD	UVB+CBD	UVB+CBD
Cer(d18:0/17:0)	1,226835308	0,741029113	0,267461129	0,232091213	0,086311171	0,133796648	1,411648876	2,036339902	1,181250517	1,86196473	1,545226386	1,104941188	3,093835326	0,374630614	3,307501448	3,435138863	5,701751726	0,748891162	4,016251758	3,756800039	6,923555668	0,454908602	0,90936784	4,171240048
Cer(d18:0/15:0)	0,91726864	0,655776777	0,888287005	0,302376997	0,148907492	0,427019609	1,866679692	1,827107634	1,281776225	2,321634245	1,302304665	0,907939168	2,542229669	1,195654904	3,588973429	2,568352191	5,115901376	2,487203615	4,358039164	3,08699317	6,212165957	1,451866669	3,020175818	3,118713375
Cer(d18:0/13:0)	0,446278695	0,397115361	0,340403898	0,136327984	0,053633826	0,184405786	0,75580377	0,698343286	0,684964937	0,918471764	0,50124585	0,392604685	1,099293117	0,516336201	1,917901823	1,249580345	1,955361201	0,953130916	2,328880786	1,334855928	2,374367173	0,626979672	1,157373255	1,517347562
Cer(d18:0/14:0)	1,117939583	0,763814372	0,375017168	0,29224155	0,071727191	0,11986778	2,249922566	2,221060194	1,635681728	2,641894464	1,447888765	2,077619674	5,817335086	0,335629783	4,579908838	3,130230834	6,218968544	1,05004807	5,561317875	7,06390689	7,551604661	0,40755045	1,275058371	3,800994584
Cer(d18:0/16:0)	0,970403827	0,730269451	0,782521896	0,67399472	0,329331432	0,272236966	0,577800595	0,724907992	1,841586227	1,002136143	0,452642693	0,314874564	0,88164878	0,762263505	5,156441436	2,717130717	2,029742377	2,191061308	6,261393173	1,070573519	2,464687171	0,925605684	2,660574446	3,299373013
Cer(d18:0/26:0)	8,631541901	8,807809519	9,590648855	8,395177558	9,350045228	8,296062361	16,66983186	13,58710797	14,4421652	14,44166204	14,58045168	11,95874784	33,48449395	23,22897461	40,43806257	24,16831732	38,0439023	26,8538168	49,10336169	40,65974265	46,19616708	28,20661203	32,60820611	29,34724246
Cer(d18:0/18:1)	0,338452197	0,128191195	0,369691594	0,123631443	0,081874995	0,13402266	0,124790988	0,164338786	0,294904141	0,23496468	0,088447798	0,113476959	0,317735486	0,375263448	0,825731595	0,947666153	0,460148601	1,035136464	1,00267408	0,385821662	0,558751872	0,455677044	1,256951421	1,150737471
Cer(d18:0/24:0)	0,067775623	0,039792432	0,004639194	0,045498065	0,038044425	0,068509219	0,031340743	0,020255831	0,021674875	0,0659408	0,019091929	0,010862215	0,030414203	0,191825812	0,060689649	0,189771743	0,056716326	0,012989742	0,073694574	0,036931532	0,068869825	0,232931343	0,015773258	0,230437117
Cer(d18:1/16:0)	7,578323284	9,902786499	3,43359342	3,742600639	5,449890457	3,725312659	12,3411356	9,158340818	9,961056519	9,051488312	9,572631959	10,00580398	20,1483498	11,98975901	21,7861303	21,05979031	16,67231122	19,91327429	32,58535792	27,28196382	34,46147505	35,6500314	19,61960565	32,97002695
Cer(d18:1/25:0)	2,026087243	1,897207617	2,202029223	2,527218565	1,420948618	1,369424576	1,44371641	1,58686033	1,67223529	1,182032769	1,604203706	1,770519109	3,491092726	3,126086959	4,173856758	3,529248152	4,457391934	2,600472091	4,255317967	7,293914074	5,77513334	6,829947422	5,115415024	5,712697188
Cer(d18:2/18:1)	0,468340148	0,659202319	1,082951532	0,909262174	0,415893021	0,304701076	0,779814861	0,671827273	0,759688126	0,531656445	0,512020395	0,485946667	1,478020001	0,914964646	1,450245102	1,126444869	1,030348326	1,169644178	1,913963201	1,686024533	1,843273423	2,373128348	1,497214875	2,418578184
Cer(d18:2/22:0)	0,302516626	0,475016039	0,317671432	0,468247324	0,351723651	0,199631132	0,409655695	0,388524002	0,356879999	0,482228211	0,237375799	0,22659258	0,854752803	0,773792032	1,045035286	0,522226758	0,665536576	1,060902064	1,736021559	1,089059852	0,854552877	1,71005774	1,266205143	1,398686405
Cer(d18:1/18:1)	0,670953624	0,941774119	0,923983845	1,027686472	0,738529644	0,70056911	0,925716772	0,880252108	0,871595217	0,864858435	0,760330962	0,736169624	1,936554637	1,624765218	2,071903062	1,672728115	1,476097973	1,902688557	3,113490366	2,415433046	2,737191462	3,390386829	2,65870672	3,168907587
Cer(d18:2/21:0)	0,163898197	0,178698647	0,238850183	0,176346887	0,272952323	0,24793013	0,327189634	0,387667112	0,314752677	0,325945268	0,262257186	0,249014119	0,852867647	0,60049511	0,393137024	0,576965808	0,360576033	0,71707959	1,173402966	0,590033508	0,944125868	0,643315131	0,982628362	1,395601604
Cer(d18:2/23:0)	0,136409707	0,196434982	0,093392812	0,141341422	0,097892635	0,057123306	0,154740772	0,137366135	0,158851433	0,236933675	0,181358664	0,208483285	0,302205496	0,215363796	0,43215696	0,398989061	0,300101356	0,521254086	0,852961232	0,491074946	0,652891191	0,707165934	0,352413484	0,494518085
Cer(d18:1/17:0)	0,107647752	0,194248249	0,110240315	0,092223645	0,141897154	0,067351558	0,158243437	0,135465713	0,188966485	0,14677974	0,129782589	0,135419453	0,298024569	0,31217374	0,427346147	0,285521697	0,236825054	0,322915427	0,528407063	0,387531906	0,467217322	0,699293695	0,510829756	0,487676567
Cer(d18:1/24:1)	1,472379659	0,18420961	0,481299346	0,780332962	1,583851271	0,770022602	1,305537583	1,516667939	1,764573741	1,217122843	1,87433289	1,860884875	3,336669466	3,484472796	0,405261142	4,123532359	3,239235251	2,677670254	4,381642235	5,300566774	6,747598406	0,663154596	5,701864576	5,460004581
Cer(d18:1/18:0)	0,124790988	0,164338786	0,182407771	0,140172534	0,200453791	0,124034353	0,374213075	0,201260162	0,461190032	0,304945623	0,220910155	0,242650199	0,442772356	0,440998339	0,361545329	0,48600234	0,274540174	0,67088037	1,097804242	0,449247558	0,795276556	0,59161963	0,721633646	0,724536583
Cer(d18:1/22:0)	0,087422493	0,0607755	0,04895331	0,071762556	0,046441032	0,040840576	0,191630163	0,114043728	0,252989337	0,151069895	0,160787839	0,167983045	0,250896201	0,102170269	0,133706099	0,353733246	0,192329484	0,33235377	0,543851624	0,314720975	0,57883622	0,218791799	0,167187714	0,41055742
Cer(d18:2/20:1)	0,096830615	0,027229944	0,017663588	0,040577351	0,123398903	0,017559056	0,140349965	0,171492056	0,292581027	0,14008945	0,215145278	0,160623819	0,377282522	0,271477587	0,059905878	0,473319611	0,213027354	0,308196791	0,504322022	0,348590215	0,774522999	0,0980278	0,444236051	0,6173714
Cer(d16:1/17:0)	0,044257327	0,091461307	0,097626061	0,112724953	0,022586969	0,023400771	0,015929255	0,038428998	0,014925665	0,021931664	0,012994832	0,010603356	0,084543796	0,049691331	0,201214876	0,02858863	0,097366119	0,04824966	0,07895399	0,159326377	0,046781394	0,329260706	0,081313088	0,138344393
Cer(d18:2/20:0)	0,108808546	0,050042307	0,093069841	0,068017813	0,041793048	0,056508717	0,098778274	0,0789445	0,031330534	0,041128943	0,070902209	0,040158315	0,173677899	0,091944705	0,110093074	0,155984861	0,239378802	0,090483675	0,148064196	0,391710767	0,255247954	0,180152303	0,150454972	0,284200198
Cer(d18:1/20:0)	0,026174851	0,033710232	0,023650441	0,034310152	0,034244836	0,051441552	0,092599284	0,098787643	0,044700708	0,052648129	0,027917577	0,046647102	0,217332815	0,07533864	0,074162511	0,061418669	0,057584672	0,115825885	0,189533266	0,094229464	0,100503276	0,121356836	0,123281411	0,355635515
Cer(d18:1/19:0)	0,019676386	0,010084549	0,004164831	0,003288534	0,004590081	0,074433549	0,012386157	0,044698116	0,021813648	0,024529616	0,018107269	0,032155817	0,098335856	0,010098179	0,022186009	0,039835992	0,043288049	0,053965156	0,088306619	0,07083499	0,065186169	0,036304378	0,016524293	0,160913218
Cer(d16:1/23:0)	0,00249079	0,015337135	0,011170441	0,01205204	0,015949835	0,024010223	0,026222598	0,032885955	0,018271709	0,022490841	0,016096372	0,017467995	0,072349101	0,035089636	0,033741697	0,035412018	0,005479738	0,04947985	0,080967027	0,008966844	0,057946939	0,055213687	0,057419405	0,118389438
